# Supplementary material for: Clinical genome sequencing and population preferences for information about ‘incidental’ findings—From medically actionable genes (MAGs) to patient actionable genes (PAGs)
Source: PLoS One. 2017 Jul 3;12(7):e0179935. doi: 10.1371/journal.pone.0179935 (PMC5495206; doi:10.1371/journal.pone.0179935)
Supplement: S1 File — Dataset in Excel format. (XLS) [file pone.0179935.s001.xls]

## Sheet: Genom_Aarlborg_coefficients_31052016 English labels
respnum	U1_1	U1_2	U2_1	U2_2	U2_3	U2_4	U3_1	U3_2	U3_3	U4_1	U4_2	U4_3	U5_1	U5_2	U5_3	U6_1	U6_2	U6_3	U7_1	U7_2	none	zU1_1	zU1_2	zU2_1	zU2_2	zU2_3	zU2_4	zU3_1	zU3_2	zU3_3	zU4_1	zU4_2	zU4_3	zU5_1	zU5_2	zU5_3	zU6_1	zU6_2	zU6_3	zU7_1	zU7_2	zNone	Imp_U1	Imp_U2	Imp_U3	Imp_U4	Imp_U5	Imp_U6	Imp_U7
203	0.26621	-0.26621	-1.1015	-0.74766	0.45276	1.3964	3.40376	-0.41594	-2.98782	0.29398	-0.10906	-0.18493	-0.02565	-0.1967	0.22235	0.73134	-0.2238	-0.50754	0.47098	-0.47098	-7.32728	14.907	-14.907	-61.681	-41.867	25.353	78.194	190.6	-23.291	-167.309	16.462	-6.107	-10.355	-1.436	-11.015	12.451	40.953	-12.532	-28.421	26.373	-26.373	-410.305	4.26	19.98	51.13	3.83	3.35	9.91	7.54
204	-0.20661	0.20661	0.20673	-0.45866	0.42416	-0.17224	2.53612	-0.13657	-2.39955	-1.17201	0.19797	0.97403	-0.04405	0.06836	-0.02431	0.66145	0.45968	-1.12113	0.42254	-0.42254	-7.93215	-13.009	13.009	13.016	-28.878	26.706	-10.844	159.679	-8.599	-151.08	-73.792	12.465	61.327	-2.774	4.304	-1.531	41.646	28.943	-70.589	26.604	-26.604	-499.424	3.72	7.94	44.39	19.3	1.01	16.03	7.6
206	0.56734	-0.56734	0.17352	-0.32945	-0.38222	0.53815	-0.07489	-0.13462	0.20951	-0.16048	-0.38046	0.54094	-0.48352	0.08345	0.40006	-0.19198	0.50699	-0.31501	0.02111	-0.02111	-6.6829	78.356	-78.356	23.965	-45.5	-52.789	74.324	-10.343	-18.593	28.936	-22.163	-52.546	74.709	-66.779	11.526	55.253	-26.515	70.021	-43.506	2.916	-2.916	-922.979	22.39	18.16	6.79	18.18	17.43	16.22	0.83
207	0.40479	-0.40479	-0.22619	-0.46973	0.06944	0.62648	0.96171	-0.15056	-0.81115	0.98918	-0.16803	-0.82115	1.11582	-0.14442	-0.9714	-1.65286	-0.35797	2.01083	0.27226	-0.27226	-0.70349	24.045	-24.045	-13.436	-27.902	4.125	37.213	57.126	-8.944	-48.183	58.758	-9.981	-48.777	66.28	-8.579	-57.702	-98.181	-21.264	119.444	16.172	-16.172	-41.787	6.87	9.3	15.04	15.36	17.71	31.09	4.62
208	0.08467	-0.08467	-0.06381	-0.64272	-0.08217	0.7887	0.24062	-0.16835	-0.07227	-0.46955	-0.29075	0.7603	1.1678	0.12019	-1.28799	2.09881	-0.14625	-1.95256	0.43033	-0.43033	1.15536	5.587	-5.587	-4.211	-42.414	-5.422	52.048	15.879	-11.109	-4.769	-30.987	-19.187	50.174	77.065	7.931	-84.997	138.504	-9.651	-128.853	28.398	-28.398	76.244	1.6	13.49	3.86	11.59	23.15	38.19	8.11
211	0.09677	-0.09677	-1.814	-0.66094	0.40561	2.06934	1.30435	0.3862	-1.69055	0.49169	-0.26387	-0.22782	0.83995	0.04581	-0.88576	0.32316	-0.20103	-0.12213	0.58193	-0.58193	-5.72481	6.026	-6.026	-112.961	-41.158	25.258	128.861	81.224	24.049	-105.273	30.618	-16.432	-14.186	52.305	2.853	-55.158	20.124	-12.518	-7.605	36.237	-36.237	-356.492	1.72	34.55	26.64	6.72	15.35	4.66	10.35
212	0.20729	-0.20729	-1.88522	-0.41043	0.98712	1.30853	1.68945	-0.21242	-1.47703	1.5453	0.11639	-1.66168	1.11347	0.45621	-1.56968	0.5042	0.02881	-0.53301	0.29265	-0.29265	-5.79268	10.156	-10.156	-92.364	-20.109	48.363	64.11	82.773	-10.407	-72.366	75.71	5.702	-81.413	54.553	22.352	-76.905	24.703	1.411	-26.114	14.338	-14.338	-283.807	2.9	22.35	22.16	22.45	18.78	7.26	4.1
213	-0.00959	0.00959	-1.53461	-0.21668	0.34983	1.40147	1.54972	-0.20624	-1.34348	-0.05689	-0.05054	0.10743	0.34472	-0.27858	-0.06614	0.0508	-0.57438	0.52358	1.32816	-1.32816	-6.55147	-0.646	0.646	-103.387	-14.598	23.568	94.417	104.404	-13.894	-90.51	-3.833	-3.405	7.238	23.224	-18.768	-4.456	3.423	-38.696	35.274	89.478	-89.478	-441.373	0.18	28.26	27.84	1.58	6	10.57	25.57
214	0.24746	-0.24746	-0.14127	-0.68247	0.6294	0.19433	2.69786	-0.32448	-2.37338	-0.85424	-0.16369	1.01793	-0.24318	0.1105	0.13268	0.45188	-0.30682	-0.14506	-0.34493	0.34493	-6.75057	16.381	-16.381	-9.351	-45.177	41.664	12.864	178.588	-21.479	-157.109	-56.547	-10.836	67.383	-16.098	7.314	8.783	29.912	-20.31	-9.602	-22.833	22.833	-446.862	4.68	12.41	47.96	17.7	3.55	7.17	6.52
216	0.58105	-0.58105	-1.26225	-0.32286	1.31528	0.26983	1.63444	-0.87065	-0.76379	0.74988	-0.06769	-0.68219	-0.81379	0.07034	0.74344	-0.43523	-0.12383	0.55906	0.37004	-0.37004	-6.76434	37.083	-37.083	-80.556	-20.605	83.941	17.22	104.31	-55.565	-48.745	47.857	-4.32	-43.537	-51.936	4.489	47.446	-27.776	-7.903	35.679	23.616	-23.616	-431.699	10.6	23.5	22.84	13.06	14.2	9.06	6.75
218	-0.19912	0.19912	-1.69131	-0.397	0.55922	1.52909	2.2699	0.52374	-2.79365	-1.12417	0.19045	0.93372	1.0027	0.14742	-1.15012	0.17824	0.47472	-0.65297	0.33791	-0.33791	-8.15653	-9.484	9.484	-80.558	-18.91	26.636	72.832	108.117	24.946	-133.063	-53.545	9.071	44.474	47.759	7.022	-54.781	8.49	22.611	-31.101	16.095	-16.095	-388.501	2.71	21.91	34.45	14	14.65	7.67	4.6
219	2.1831	-2.1831	-1.09966	-0.32838	0.46377	0.96427	0.61733	0.56167	-1.179	1.73532	-0.06286	-1.67246	1.47566	0.06853	-1.54419	0.12757	0.37961	-0.50717	0.07503	-0.07503	2.50719	97.392	-97.392	-49.058	-14.65	20.689	43.018	27.54	25.057	-52.597	77.416	-2.804	-74.611	65.832	3.057	-68.889	5.691	16.935	-22.626	3.347	-3.347	111.85	27.83	13.15	11.45	21.72	19.25	5.65	0.96
220	0.74615	-0.74615	-1.83294	-0.36925	0.46553	1.73667	0.79446	0.60001	-1.39448	0.29814	0.35428	-0.65242	0.59102	-0.34608	-0.24495	1.88683	-0.2574	-1.62943	0.9968	-0.9968	-5.58958	35.52	-35.52	-87.256	-17.578	22.161	82.673	37.82	28.563	-66.383	14.193	16.866	-31.058	28.135	-16.475	-11.661	89.821	-12.254	-77.568	47.452	-47.452	-266.088	10.15	24.28	14.89	6.85	6.37	23.91	13.56
221	0.01212	-0.01212	-1.63526	-0.34777	0.52048	1.46255	1.79895	0.07285	-1.8718	-0.29261	0.55777	-0.26515	1.95224	0.11399	-2.06623	1.39838	-0.40794	-0.99043	0.73978	-0.73978	-5.93679	0.546	-0.546	-73.707	-15.676	23.46	65.923	81.086	3.284	-84.37	-13.189	25.141	-11.952	87.995	5.138	-93.133	63.03	-18.388	-44.643	33.345	-33.345	-267.595	0.16	19.95	23.64	5.48	25.88	15.38	9.53
222	0.31394	-0.31394	-1.11399	-0.22596	0.42074	0.91921	3.56574	-0.66438	-2.90137	0.05642	-0.06222	0.0058	0.42799	0.2546	-0.68259	0.41916	0.21371	-0.63287	0.31777	-0.31777	-7.27275	18.245	-18.245	-64.74	-13.131	24.451	53.42	207.225	-38.61	-168.614	3.279	-3.616	0.337	24.873	14.796	-39.669	24.36	12.42	-36.78	18.467	-18.467	-422.659	5.21	16.88	53.69	0.98	9.22	8.73	5.28
223	-0.33008	0.33008	-0.14206	0.84966	-0.12779	-0.57981	0.34625	0.1431	-0.48935	1.78497	-0.24543	-1.53953	1.76895	-0.46355	-1.3054	0.31606	0.12913	-0.44519	-0.08446	0.08446	-5.29678	-22.532	22.532	-9.698	58.001	-8.724	-39.58	23.636	9.769	-33.405	121.85	-16.754	-105.095	120.757	-31.644	-89.113	21.576	8.815	-30.391	-5.765	5.765	-361.582	6.44	13.94	8.15	32.42	29.98	7.42	1.65
224	0.16683	-0.16683	-0.64308	0.19053	-0.17539	0.62794	0.19315	0.38105	-0.57419	-0.66181	0.17715	0.48466	-0.06734	0.00947	0.05787	0.23704	-0.20525	-0.03179	1.57024	-1.57024	-6.99544	15.751	-15.751	-60.714	17.988	-16.559	59.284	18.235	35.975	-54.21	-62.482	16.725	45.757	-6.358	0.894	5.463	22.379	-19.378	-3.002	148.248	-148.248	-660.446	4.5	17.14	12.88	15.46	1.69	5.97	42.36
225	1.5282	-1.5282	-2.27275	-0.547	0.70742	2.11234	1.59755	0.0362	-1.63375	-0.77294	0.13991	0.63304	0.87102	0.53168	-1.4027	0.69769	-0.39089	-0.3068	0.70029	-0.70029	-0.18987	63.518	-63.518	-94.464	-22.735	29.403	87.796	66.4	1.505	-67.905	-32.126	5.815	26.311	36.203	22.098	-58.301	28.998	-16.247	-12.752	29.107	-29.107	-7.892	18.15	26.04	19.19	8.35	13.5	6.46	8.32
226	1.30515	-1.30515	-0.43436	-0.96256	0.20122	1.1957	0.99575	0.43115	-1.42691	0.07497	-0.11425	0.03928	1.07229	-0.29777	-0.77452	1.54073	-0.09764	-1.44309	0.55752	-0.55752	-0.86984	68.558	-68.558	-22.816	-50.562	10.57	62.808	52.305	22.648	-74.953	3.938	-6.002	2.063	56.326	-15.641	-40.684	80.932	-5.129	-75.803	29.286	-29.286	-45.691	19.59	16.2	18.18	1.42	13.86	22.39	8.37
227	1.30902	-1.30902	-1.71567	-0.77962	0.62047	1.87482	2.32162	-0.55482	-1.7668	0.31187	-0.04121	-0.27065	1.02875	0.60923	-1.63798	0.54043	0.27115	-0.81158	0.22018	-0.22018	-0.6727	59.739	-59.739	-78.297	-35.579	28.316	85.56	105.951	-25.32	-80.631	14.233	-1.881	-12.352	46.949	27.803	-74.752	24.664	12.374	-37.038	10.048	-10.048	-30.7	17.07	23.41	26.65	3.8	17.39	8.81	2.87
228	1.37217	-1.37217	-2.15698	-0.58998	0.70111	2.04585	0.67572	0.02893	-0.70465	0.58861	-0.27698	-0.31163	0.4483	0.50532	-0.95362	0.24322	0.66986	-0.91307	0.46855	-0.46855	1.70462	72.73	-72.73	-114.327	-31.271	37.161	108.437	35.815	1.533	-37.349	31.198	-14.681	-16.517	23.761	26.784	-50.545	12.891	35.504	-48.396	24.835	-24.835	90.35	20.78	31.82	10.45	6.82	11.05	11.99	7.1
229	0.82193	-0.82193	-1.4234	-0.23645	0.16761	1.49224	0.7428	1.14271	-1.88551	-1.02948	0.24193	0.78756	1.8283	-0.06332	-1.76499	0.45222	0.424	-0.87623	0.1456	-0.1456	-6.35788	39.36	-39.36	-68.163	-11.323	8.026	71.459	35.571	54.721	-90.292	-49.299	11.585	37.714	87.552	-3.032	-84.52	21.656	20.304	-41.96	6.972	-6.972	-304.461	11.25	19.95	20.72	12.43	24.58	9.09	1.99
230	0.84558	-0.84558	-0.2637	0.00394	0.21705	0.04271	0.83994	-0.42153	-0.41841	0.52928	0.02475	-0.55403	0.91835	0.2915	-1.20985	1.25667	0.33959	-1.59626	0.4667	-0.4667	-1.09071	56.744	-56.744	-17.696	0.264	14.565	2.866	56.365	-28.287	-28.078	35.518	1.661	-37.179	61.627	19.562	-81.188	84.33	22.789	-107.119	31.318	-31.318	-73.194	16.21	4.61	12.09	10.39	20.4	27.35	8.95
231	0.40268	-0.40268	-1.89156	-0.02644	0.41276	1.50524	1.41687	0.33942	-1.75629	-0.29502	-0.03794	0.33296	2.40705	0.30655	-2.71359	1.02478	0.31866	-1.34344	0.06642	-0.06642	-5.65144	18.04	-18.04	-84.742	-1.185	18.492	67.435	63.476	15.206	-78.682	-13.217	-1.7	14.917	107.836	13.733	-121.569	45.91	14.276	-60.186	2.976	-2.976	-253.184	5.15	21.74	20.31	4.02	32.77	15.16	0.85
232	1.22784	-1.22784	-0.53069	-0.41128	0.30772	0.63424	0.93676	0.71137	-1.64813	0.91691	-0.0279	-0.889	0.51774	0.38279	-0.90053	0.02417	-0.0928	0.06863	-0.37896	0.37896	0.96528	83.05	-83.05	-35.896	-27.818	20.814	42.9	63.362	48.116	-111.478	62.019	-1.887	-60.132	35.019	25.892	-60.911	1.635	-6.277	4.642	-25.633	25.633	65.291	23.73	11.26	24.98	17.45	13.7	1.56	7.32
233	0.13989	-0.13989	-0.14048	-0.16743	0.61607	-0.30816	-0.72114	0.20422	0.51692	0.14436	0.05282	-0.19718	0.05256	-0.15944	0.10689	0.52647	-0.15436	-0.37211	-0.25233	0.25233	2.61007	21.99	-21.99	-22.082	-26.319	96.841	-48.44	-113.356	32.101	81.255	22.692	8.303	-30.995	8.261	-25.063	16.802	82.757	-24.264	-58.492	-39.664	39.664	410.279	6.28	20.75	27.8	7.67	5.98	20.18	11.33
234	0.45434	-0.45434	-2.2076	0.20951	0.70901	1.28908	2.08571	0.26176	-2.34747	-0.29502	-0.19452	0.48954	1.30464	0.72926	-2.03389	1.06817	-0.23305	-0.83513	0.53741	-0.53741	-6.04964	19.952	-19.952	-96.947	9.201	31.136	56.611	91.595	11.495	-103.09	-12.956	-8.542	21.498	57.294	32.026	-89.319	46.909	-10.234	-36.675	23.601	-23.601	-265.672	5.7	21.94	27.81	4.92	20.94	11.94	6.74
236	0.78986	-0.78986	-0.52599	-0.08423	0.38493	0.22529	0.69941	0.05607	-0.75548	0.48822	-0.02351	-0.46471	2.61162	-0.33116	-2.28047	-0.26929	0.12871	0.14058	0.42009	-0.42009	-4.70613	50.079	-50.079	-33.349	-5.341	24.406	14.284	44.344	3.555	-47.899	30.955	-1.491	-29.464	165.583	-20.996	-144.587	-17.074	8.16	8.913	26.635	-26.635	-298.38	14.31	8.25	13.18	8.63	44.31	3.71	7.61
237	1.02477	-1.02477	-2.12886	-0.84347	1.40197	1.57035	2.3367	0.4865	-2.8232	-0.20768	0.13983	0.06785	0.31007	0.2275	-0.53757	0.10377	-0.25211	0.14834	0.39415	-0.39415	-7.06329	53.966	-53.966	-112.108	-44.418	73.829	82.697	123.053	25.62	-148.673	-10.936	7.363	3.573	16.329	11.981	-28.309	5.465	-13.277	7.812	20.756	-20.756	-371.96	15.42	27.83	38.82	2.61	6.38	3.01	5.93
239	0.55166	-0.55166	-1.30728	-1.33689	1.06655	1.57762	1.13026	0.70954	-1.8398	-0.11913	0.20772	-0.08859	0.84915	-0.16466	-0.68448	2.1759	0.1097	-2.2856	0.34275	-0.34275	-5.30019	27.592	-27.592	-65.385	-66.867	53.345	78.907	56.531	35.489	-92.02	-5.958	10.39	-4.431	42.471	-8.236	-34.235	108.831	5.487	-114.318	17.143	-17.143	-265.097	7.88	20.82	21.22	2.34	10.96	31.88	4.9
240	0.20133	-0.20133	-2.41764	-0.95662	1.3619	2.01236	2.16468	-0.16257	-2.00211	-0.10966	0.04901	0.06065	0.71326	0.17115	-0.88441	1.20881	0.55395	-1.76275	0.44575	-0.44575	-6.13346	9.632	-9.632	-115.673	-45.77	65.16	96.282	103.57	-7.778	-95.792	-5.247	2.345	2.902	34.126	8.189	-42.315	57.836	26.504	-84.339	21.327	-21.327	-293.457	2.75	30.28	28.48	1.16	10.92	20.31	6.09
241	2.38702	-2.38702	-0.94408	0.04903	0.22669	0.66835	0.60371	0.23517	-0.83888	0.77515	-0.42298	-0.35216	0.43559	0.04835	-0.48394	0.69007	0.04404	-0.73411	-0.291	0.291	-4.71484	139.791	-139.791	-55.288	2.872	13.276	39.141	35.355	13.772	-49.128	45.395	-24.771	-20.624	25.509	2.832	-28.341	40.413	2.579	-42.992	-17.042	17.042	-276.117	39.94	13.49	12.07	10.02	7.69	11.91	4.87
242	1.44251	-1.44251	-1.22337	-0.04127	0.34504	0.9196	2.39975	0.49001	-2.88976	-0.16288	0.10041	0.06247	1.20017	0.15748	-1.35765	1.56415	0.33159	-1.89574	0.28204	-0.28204	-6.52676	58.835	-58.835	-49.897	-1.683	14.073	37.507	97.877	19.986	-117.863	-6.643	4.095	2.548	48.951	6.423	-55.374	63.796	13.524	-77.32	11.503	-11.503	-266.203	16.81	12.49	30.82	1.53	14.9	20.16	3.29
243	2.45736	-2.45736	-1.13845	-0.05106	0.59797	0.59154	0.61919	0.34042	-0.95961	0.6131	-0.03455	-0.57855	-0.12313	0.56708	-0.44394	0.06559	0.08474	-0.15033	0.11593	-0.11593	-5.43522	157.819	-157.819	-73.114	-3.279	38.404	37.99	39.766	21.863	-61.629	39.375	-2.219	-37.156	-7.908	36.419	-28.511	4.213	5.442	-9.655	7.445	-7.445	-349.066	45.09	15.93	14.48	10.93	9.28	2.16	2.13
244	0.61985	-0.61985	-0.05183	0.52991	-0.29297	-0.18511	0.62856	0.63802	-1.26658	-1.03354	0.12469	0.90885	0.45979	-0.33129	-0.12849	1.28128	-0.49033	-0.79095	0.09087	-0.09087	-6.53588	48.455	-48.455	-4.052	41.424	-22.902	-14.47	49.135	49.876	-99.011	-80.793	9.747	71.046	35.942	-25.898	-10.045	100.16	-38.33	-61.83	7.104	-7.104	-510.923	13.84	9.19	21.27	21.69	8.83	23.14	2.03
245	0.28368	-0.28368	-0.79701	-0.8334	0.55887	1.07154	2.0276	-0.6049	-1.4227	-1.47253	0.07301	1.39952	-1.01728	0.29835	0.71893	0.80873	0.26247	-1.0712	-0.05772	0.05772	-7.43515	15.853	-15.853	-44.539	-46.573	31.231	59.881	113.308	-33.803	-79.504	-82.289	4.08	78.209	-56.848	16.673	40.176	45.194	14.667	-59.861	-3.226	3.226	-415.496	4.53	15.21	27.54	22.93	13.86	15.01	0.92
247	0.13989	-0.13989	-0.27833	0.3625	0.11748	-0.20166	2.39163	0.1607	-2.55233	-1.01904	-0.03226	1.0513	0.81206	0.48523	-1.29729	0.80495	0.46843	-1.27338	0.51291	-0.51291	-8.13774	7.448	-7.448	-14.818	19.299	6.255	-10.736	127.326	8.555	-135.882	-54.252	-1.717	55.97	43.233	25.833	-69.066	42.854	24.938	-67.793	27.307	-27.307	-433.24	2.13	4.87	37.6	15.75	16.04	15.81	7.8
249	0.5228	-0.5228	-2.23253	-1.28845	0.80646	2.71452	0.91715	0.28436	-1.2015	0.49035	-0.07037	-0.41998	0.61122	0.1053	-0.71653	0.89172	0.36499	-1.25671	-0.21854	0.21854	-5.25957	28.292	-28.292	-120.818	-69.727	43.643	146.902	49.633	15.389	-65.022	26.536	-3.808	-22.728	33.078	5.699	-38.776	48.257	19.752	-68.01	-11.827	11.827	-284.634	8.08	38.25	16.38	7.04	10.26	16.61	3.38
250	-0.76612	0.76612	-0.0302	-0.15887	0.70395	-0.51488	0.71129	0.21792	-0.92921	1.04338	0.2308	-1.27418	1.78221	-0.02916	-1.75305	-0.33502	0.00933	0.32569	0.64311	-0.64311	-6.3679	-43.989	43.989	-1.734	-9.122	40.419	-29.563	40.841	12.512	-53.353	59.909	13.252	-73.161	102.331	-1.674	-100.656	-19.236	0.536	18.7	36.926	-36.926	-365.632	12.57	10	13.46	19.01	29	5.42	10.55
251	-0.39091	0.39091	-1.37996	-0.49979	0.48917	1.39059	0.79504	0.03827	-0.83331	0.21756	-0.40118	0.18362	0.85463	0.0451	-0.89973	1.09979	-0.41888	-0.68091	-0.09473	0.09473	-1.1355	-28.731	28.731	-101.425	-36.734	35.953	102.206	58.434	2.813	-61.247	15.99	-29.486	13.496	62.814	3.315	-66.129	80.833	-30.787	-50.046	-6.963	6.963	-83.458	8.21	29.09	17.1	6.5	18.42	18.7	1.99
253	1.32951	-1.32951	-2.77145	-0.97397	1.45319	2.29223	2.11475	0.63109	-2.74584	0.47335	-0.27626	-0.19709	0.76264	0.19562	-0.95826	0.81252	-0.01281	-0.79971	0.11954	-0.11954	-6.16866	55.052	-55.052	-114.759	-40.33	60.173	94.916	87.567	26.132	-113.699	19.6	-11.439	-8.161	31.579	8.1	-39.679	33.644	-0.53	-33.114	4.95	-4.95	-255.429	15.73	29.95	28.75	4.43	10.18	9.54	1.41
254	0.53773	-0.53773	-1.28789	-0.75189	0.34618	1.6936	1.05051	0.4781	-1.52861	0.30411	-0.00066	-0.30345	0.96511	-0.62451	-0.34059	2.12682	-0.19964	-1.92718	0.30887	-0.30887	-4.59275	27.872	-27.872	-66.755	-38.972	17.943	87.784	54.451	24.781	-79.232	15.763	-0.034	-15.729	50.024	-32.37	-17.654	110.239	-10.348	-99.891	16.01	-16.01	-238.055	7.96	22.08	19.1	4.5	11.77	30.02	4.57
256	0.16261	-0.16261	-2.1515	-1.20109	1.24733	2.10526	2.12309	0.20548	-2.32857	-0.44882	-0.21024	0.65906	0.9461	-0.0004	-0.9457	1.5198	-0.10934	-1.41046	1.1332	-1.1332	-5.69388	6.606	-6.606	-87.409	-48.797	50.675	85.53	86.255	8.348	-94.603	-18.234	-8.542	26.776	38.437	-0.016	-38.421	61.745	-4.442	-57.302	46.038	-46.038	-231.325	1.89	24.71	25.84	6.43	10.98	17.01	13.15
257	1.33052	-1.33052	-1.79962	0.23693	0.91514	0.64755	1.6969	-0.083	-1.61389	-0.18027	0.23946	-0.05919	0.40638	1.05854	-1.46492	0.22385	0.02336	-0.24721	0.8023	-0.8023	-6.33347	67.956	-67.956	-91.915	12.101	46.741	33.073	86.668	-4.239	-82.429	-9.207	12.23	-3.023	20.756	54.064	-74.82	11.433	1.193	-12.626	40.977	-40.977	-323.479	19.42	19.81	24.16	3.06	18.41	3.44	11.71
258	1.26758	-1.26758	-0.96371	0.11019	0.27515	0.57836	2.44958	-0.53131	-1.91827	0.09174	-0.19412	0.10238	1.12766	0.03992	-1.16758	-0.22696	0.02855	0.19841	0.4054	-0.4054	-6.42804	72.297	-72.297	-54.966	6.285	15.693	32.987	139.714	-30.304	-109.41	5.233	-11.072	5.839	64.317	2.277	-66.594	-12.945	1.629	11.316	23.122	-23.122	-366.628	20.66	12.56	35.59	2.42	18.7	3.47	6.61
260	0.72121	-0.72121	-2.44006	0.14962	0.84527	1.44517	0.69864	0.5383	-1.23695	0.48827	0.10033	-0.58859	1.83789	0.46966	-2.30755	-0.13007	0.73985	-0.60978	0.47251	-0.47251	-5.60824	34.157	-34.157	-115.563	7.086	40.033	68.444	33.088	25.494	-58.583	23.125	4.752	-27.876	87.044	22.244	-109.287	-6.16	35.04	-28.879	22.379	-22.379	-265.61	9.76	26.29	13.1	7.29	28.05	9.13	6.39
261	0.7432	-0.7432	-1.56996	-1.1067	0.81983	1.85683	0.81964	0.39707	-1.21671	0.42649	-0.24033	-0.18616	2.48577	0.07012	-2.55589	0.56922	-0.02924	-0.53998	0.48806	-0.48806	-4.58014	35.286	-35.286	-74.54	-52.545	38.925	88.16	38.916	18.853	-57.768	20.249	-11.411	-8.839	118.022	3.329	-121.351	27.026	-1.388	-25.638	23.173	-23.173	-217.461	10.08	23.24	13.81	4.52	34.2	7.52	6.62
263	-0.08488	0.08488	-0.97761	-0.37434	0.55423	0.79772	1.44067	-0.3216	-1.11907	0.88212	-0.29081	-0.59131	2.36452	-0.01673	-2.34779	-0.09489	-0.3306	0.42549	-0.23917	0.23917	-5.68835	-4.982	4.982	-57.386	-21.974	32.533	46.826	84.568	-18.878	-65.69	51.781	-17.071	-34.71	138.798	-0.982	-137.815	-5.57	-19.406	24.976	-14.04	14.04	-333.907	1.42	14.89	21.47	12.36	39.52	6.34	4.01
264	0.64667	-0.64667	-1.95096	0.04498	0.83698	1.069	1.45835	0.29598	-1.75433	1.12278	-0.02622	-1.09656	-0.12421	0.3014	-0.17719	-0.04735	0.44829	-0.40094	-0.16771	0.16771	-6.94927	39.678	-39.678	-119.706	2.76	51.355	65.591	89.48	18.161	-107.641	68.891	-1.609	-67.282	-7.621	18.493	-10.872	-2.906	27.506	-24.601	-10.29	10.29	-426.389	11.34	26.47	28.16	19.45	4.2	7.44	2.94
267	0.32312	-0.32312	-1.99205	0.13521	0.51963	1.33721	2.48939	-0.3402	-2.14919	-0.44255	-0.23052	0.67308	0.19587	-0.21139	0.01552	0.65186	0.46378	-1.11564	0.47896	-0.47896	-7.62218	17.585	-17.585	-108.412	7.358	28.28	72.774	135.478	-18.514	-116.964	-24.085	-12.546	36.63	10.66	-11.504	0.845	35.476	25.24	-60.716	26.066	-26.066	-414.815	5.02	25.88	36.06	8.67	3.17	13.74	7.45
269	0.11779	-0.11779	-1.25119	-0.1752	0.46495	0.96144	3.51953	-0.45815	-3.06137	-0.57892	0.04516	0.53376	0.21739	0.06445	-0.28184	0.40433	0.39557	-0.7999	0.62369	-0.62369	-7.91867	6.298	-6.298	-66.895	-9.367	24.859	51.403	188.172	-24.495	-163.677	-30.952	2.415	28.537	11.623	3.446	-15.069	21.618	21.149	-42.767	33.346	-33.346	-423.374	1.8	16.9	50.26	8.5	3.81	9.2	9.53
270	0.59749	-0.59749	-1.26257	-0.51888	0.83104	0.95042	1.7074	-0.21237	-1.49503	0.29806	-0.36489	0.06683	-0.49095	1.0548	-0.56385	0.30519	-0.51482	0.20963	0.89098	-0.89098	-6.37041	36.388	-36.388	-76.893	-31.601	50.612	57.882	103.983	-12.934	-91.05	18.152	-22.222	4.07	-29.9	64.239	-34.339	18.587	-31.353	12.767	54.262	-54.262	-387.967	10.4	19.25	27.86	5.77	14.08	7.13	15.5
271	0.26418	-0.26418	-1.03021	-0.25003	0.41142	0.86882	3.53794	-0.66779	-2.87015	-0.0916	0.0842	0.0074	0.0634	0.18833	-0.25174	0.25052	0.2531	-0.50361	0.28879	-0.28879	-7.84254	17.145	-17.145	-66.862	-16.227	26.701	56.388	229.616	-43.34	-186.276	-5.945	5.464	0.48	4.115	12.223	-16.338	16.259	16.426	-32.685	18.743	-18.743	-508.99	4.9	17.61	59.41	1.63	4.08	7.02	5.36
272	0.63313	-0.63313	-0.94512	-0.14966	0.8935	0.20128	1.93509	0.02363	-1.95873	-0.01347	-0.68827	0.70174	0.98697	0.90337	-1.89034	0.49683	0.41526	-0.9121	0.19382	-0.19382	-6.61311	33.928	-33.928	-50.647	-8.02	47.881	10.786	103.698	1.266	-104.965	-0.722	-36.883	37.605	52.89	48.41	-101.3	26.624	22.253	-48.878	10.386	-10.386	-354.385	9.69	14.08	29.81	10.64	22.03	10.79	2.97
273	-0.13284	0.13284	-1.04304	-0.27111	0.91049	0.40366	3.13694	-0.3948	-2.74214	0.67089	-0.05947	-0.61141	0.67122	0.20743	-0.87865	0.47563	0.34268	-0.81831	0.36197	-0.36197	-7.97767	-7.181	7.181	-56.388	-14.656	49.222	21.822	169.586	-21.343	-148.243	36.269	-3.215	-33.054	36.287	11.214	-47.501	25.713	18.526	-44.239	19.568	-19.568	-431.281	2.05	15.09	45.4	9.9	11.97	9.99	5.59
275	-0.80251	0.80251	-1.00675	-0.7207	0.7631	0.96435	2.7389	0.06614	-2.80504	-0.86082	0.24625	0.61456	0.21884	0.03084	-0.24967	0.74221	0.6726	-1.41481	0.45178	-0.45178	-8.16867	-39.772	39.772	-49.894	-35.717	37.819	47.793	135.738	3.278	-139.015	-42.661	12.204	30.457	10.845	1.528	-12.374	36.783	33.334	-70.117	22.39	-22.39	-404.833	11.36	13.96	39.25	10.45	3.32	15.27	6.4
276	0.33051	-0.33051	-0.25826	0.46971	-0.31613	0.10468	-0.21783	-0.82853	1.04636	0.62137	0.4426	-1.06397	1.06957	-0.46077	-0.60879	0.23185	0.24296	-0.47481	-0.32202	0.32202	-4.53153	28.75	-28.75	-22.465	40.858	-27.499	9.106	-18.948	-72.07	91.019	54.05	38.5	-92.551	93.038	-40.081	-52.957	20.168	21.134	-41.302	-28.011	28.011	-394.181	8.21	9.77	23.3	20.94	20.86	8.92	8
278	0.54464	-0.54464	-1.06653	-0.11571	0.0456	1.13664	-0.89066	0.52547	0.36519	-0.67552	-0.31691	0.99244	1.08622	-0.23365	-0.85257	1.04955	0.42143	-1.47098	0.35885	-0.35885	-5.49324	32.998	-32.998	-64.618	-7.01	2.763	68.866	-53.963	31.837	22.126	-40.928	-19.201	60.129	65.811	-14.156	-51.655	63.589	25.534	-89.123	21.742	-21.742	-332.821	9.43	19.07	12.26	14.44	16.78	21.82	6.21
279	1.18887	-1.18887	-1.19724	-0.49389	0.52508	1.16604	2.6994	0.12251	-2.82191	-0.64452	0.05221	0.59231	0.54212	0.48326	-1.02538	0.46329	-0.3438	-0.11949	0.80245	-0.80245	-6.42304	53.765	-53.765	-54.143	-22.335	23.746	52.733	122.077	5.54	-127.617	-29.147	2.361	26.786	24.517	21.855	-46.371	20.952	-15.548	-5.404	36.29	-36.29	-290.473	15.36	15.27	35.67	7.99	10.13	5.21	10.37
280	-0.23183	0.23183	-0.33894	-0.05425	0.39853	-0.00534	0.40252	-0.57376	0.17124	-0.19117	0.19926	-0.0081	0.04747	-0.20413	0.15666	2.15115	-0.75999	-1.39116	0.78046	-0.78046	-4.93692	-20.205	20.205	-29.54	-4.728	34.733	-0.466	35.081	-50.005	14.924	-16.661	17.366	-0.706	4.137	-17.79	13.653	187.479	-66.235	-121.244	68.019	-68.019	-430.267	5.77	9.18	12.16	4.86	4.49	44.1	19.43
281	0.713	-0.713	-0.32825	-0.87604	0.4389	0.76538	-0.23898	-0.26986	0.50884	0.37882	0.41393	-0.79275	1.60641	0.00236	-1.60877	0.15891	-0.37468	0.21577	0.51567	-0.51567	-4.47779	50.466	-50.466	-23.233	-62.006	31.066	54.174	-16.915	-19.101	36.016	26.813	29.298	-56.111	113.702	0.167	-113.869	11.248	-26.52	15.272	36.499	-36.499	-316.939	14.42	16.6	7.87	12.2	32.51	5.97	10.43
282	0.86158	-0.86158	-2.22551	-0.27252	0.28873	2.20929	1.48384	0.02321	-1.50705	-0.1738	0.07759	0.09621	0.02954	-0.32519	0.29566	0.27726	0.6192	-0.89646	0.49176	-0.49176	-7.63987	48.099	-48.099	-124.242	-15.214	16.119	123.337	82.837	1.296	-84.133	-9.703	4.332	5.371	1.649	-18.154	16.505	15.478	34.568	-50.046	27.453	-27.453	-426.506	13.74	35.37	23.85	2.15	4.95	12.09	7.84
284	-0.10657	0.10657	-0.69856	-0.66471	0.7423	0.62096	-0.25679	0.05637	0.20042	0.29334	-0.21318	-0.08016	0.53613	0.24622	-0.78235	0.97817	-0.76238	-0.21579	0.60875	-0.60875	2.55145	-10.821	10.821	-70.927	-67.49	75.369	63.049	-26.073	5.724	20.349	29.784	-21.645	-8.139	54.436	24.999	-79.435	99.317	-77.407	-21.909	61.809	-61.809	259.058	3.09	20.9	6.63	7.35	19.12	25.25	17.66
285	0.75065	-0.75065	-0.60841	-0.06941	0.40559	0.27223	0.2209	0.05428	-0.27518	0.3248	-0.61699	0.29219	0.2392	0.05004	-0.28925	0.15473	0.34158	-0.49632	0.20054	-0.20054	-5.90724	91.853	-91.853	-74.448	-8.493	49.63	33.312	27.03	6.642	-33.673	39.744	-75.498	35.754	29.27	6.123	-35.394	18.934	41.798	-60.732	24.539	-24.539	-722.839	26.24	17.73	8.67	16.46	9.24	14.65	7.01
287	1.97563	-1.97563	-1.30355	0.05501	0.85348	0.39506	0.34396	-0.04586	-0.2981	1.63144	0.19404	-1.82548	0.16461	0.06028	-0.22489	0.16337	0.06246	-0.22583	0.23311	-0.23311	1.64665	120.758	-120.758	-79.678	3.362	52.168	24.148	21.024	-2.803	-18.221	99.72	11.861	-111.58	10.062	3.684	-13.746	9.985	3.818	-13.803	14.249	-14.249	100.649	34.5	18.84	5.61	30.19	3.4	3.4	4.07
288	1.55375	-1.55375	-0.51115	0.32642	0.23364	-0.04891	0.2283	0.60768	-0.83598	0.36195	-0.28279	-0.07916	1.93529	0.13919	-2.07448	-0.13672	0.07134	0.06538	0.1351	-0.1351	-5.90743	103.372	-103.372	-34.007	21.717	15.544	-3.254	15.189	40.429	-55.618	24.081	-18.814	-5.267	128.756	9.26	-138.016	-9.096	4.746	4.35	8.988	-8.988	-393.024	29.53	7.96	13.72	6.13	38.11	1.98	2.57
289	0.47236	-0.47236	-1.74508	-0.4867	0.22209	2.00969	3.18165	-0.19596	-2.98568	-0.26511	-0.09458	0.35969	0.28316	0.19311	-0.47627	0.65737	0.31156	-0.96892	0.91566	-0.91566	-7.00775	21.049	-21.049	-77.763	-21.688	9.896	89.555	141.779	-8.732	-133.046	-11.814	-4.215	16.028	12.618	8.605	-21.223	29.293	13.883	-43.177	40.803	-40.803	-312.275	6.01	23.9	39.26	3.98	4.83	10.35	11.66
290	1.50912	-1.50912	-2.00385	0.03363	0.66744	1.30279	0.74049	0.60456	-1.34504	1.1953	-0.17617	-1.01913	2.09809	0.51156	-2.60965	0.42088	0.20528	-0.62616	-0.00896	0.00896	-4.49184	64.423	-64.423	-85.543	1.436	28.493	55.615	31.611	25.808	-57.419	51.027	-7.521	-43.506	89.566	21.838	-111.404	17.967	8.763	-26.73	-0.382	0.382	-191.754	18.41	20.17	12.72	13.5	28.71	6.39	0.11
294	0.12629	-0.12629	-0.36634	0.43891	-0.03219	-0.04038	0.60009	-0.52763	-0.07246	-0.26829	0.48053	-0.21224	0.32842	-0.07622	-0.2522	0.03314	0.33816	-0.37129	1.2802	-1.2802	-6.49711	13.029	-13.029	-37.796	45.283	-3.321	-4.167	61.912	-54.436	-7.476	-27.68	49.577	-21.897	33.883	-7.863	-26.02	3.419	34.888	-38.307	132.08	-132.08	-670.315	3.72	11.87	16.62	11.04	8.56	10.46	37.74
296	0.14315	-0.14315	-0.17221	-1.12423	0.73292	0.56352	2.87878	-0.79689	-2.08189	0.26773	-0.15571	-0.11202	0.11214	0.38068	-0.49282	0.01761	-0.02776	0.01016	-0.05291	0.05291	0.76616	11.717	-11.717	-14.095	-92.018	59.989	46.124	235.628	-65.225	-170.403	21.913	-12.745	-9.169	9.179	31.158	-40.337	1.441	-2.272	0.831	-4.331	4.331	62.71	3.35	21.72	58	4.95	10.21	0.53	1.24
297	2.63888	-2.63888	-1.51967	-0.2565	0.33747	1.4387	1.93279	0.12025	-2.05305	0.79897	-0.05897	-0.74	0.23804	-0.16643	-0.07161	0.57985	0.19895	-0.7788	0.27652	-0.27652	0.71357	114.897	-114.897	-66.167	-11.168	14.693	62.641	84.154	5.236	-89.39	34.787	-2.568	-32.22	10.364	-7.246	-3.118	25.247	8.662	-33.909	12.04	-12.04	31.069	32.83	18.4	24.79	9.57	2.52	8.45	3.44
298	1.5332	-1.5332	-1.75345	-0.16298	0.52494	1.39149	1.53148	0.34618	-1.87766	-0.61788	0.17741	0.44048	1.6739	0.19783	-1.87173	1.43605	0.46364	-1.89969	0.15474	-0.15474	-0.17894	60.059	-60.059	-68.687	-6.384	20.563	54.508	59.992	13.561	-73.553	-24.204	6.949	17.255	65.571	7.75	-73.32	56.254	18.162	-74.416	6.061	-6.061	-7.009	17.16	17.6	19.08	5.92	19.84	18.67	1.73
299	0.49409	-0.49409	-0.73538	-1.34668	0.91072	1.17134	1.27754	-0.32432	-0.95322	-0.48566	0.0619	0.42376	-0.42953	0.43537	-0.00584	-0.48219	0.41255	0.06964	-0.48159	0.48159	-7.05031	36.915	-36.915	-54.942	-100.615	68.042	87.514	95.448	-24.23	-71.218	-36.285	4.625	31.66	-32.091	32.527	-0.436	-36.026	30.823	5.203	-35.981	35.981	-526.748	10.55	26.88	23.81	9.71	9.23	9.55	10.28
300	0.6223	-0.6223	-1.89379	-0.65443	0.39108	2.15713	0.55827	0.25837	-0.81664	-0.3112	0.15433	0.15687	1.33022	-0.25731	-1.07291	0.74057	-0.59741	-0.14316	1.21227	-1.21227	-5.28534	32.742	-32.742	-99.642	-34.433	20.577	113.498	29.374	13.594	-42.968	-16.374	8.12	8.254	69.99	-13.538	-56.451	38.965	-31.433	-7.533	63.784	-63.784	-278.089	9.35	30.45	10.33	3.52	18.06	10.06	18.22
301	-0.05434	0.05434	-0.25932	-0.51572	0.42695	0.34808	0.48526	-0.22287	-0.26239	-0.28937	-0.03355	0.32292	-1.782	-0.68244	2.46444	0.45171	-0.03099	-0.42072	0.15969	-0.15969	-6.91966	-4.846	4.846	-23.125	-45.99	38.074	31.041	43.274	-19.875	-23.399	-25.805	-2.992	28.797	-158.914	-60.858	219.772	40.282	-2.764	-37.518	14.241	-14.241	-617.074	1.38	12.01	9.52	7.8	54.1	11.11	4.07
302	0.68702	-0.68702	-1.27289	-0.50593	0.53305	1.24578	0.65151	0.276	-0.92751	-0.22435	0.33049	-0.10614	2.5932	-0.09378	-2.49942	0.33146	-0.23971	-0.09175	0.64475	-0.64475	-5.2697	37.051	-37.051	-68.647	-27.285	28.747	67.184	35.136	14.885	-50.02	-12.099	17.823	-5.724	139.85	-5.057	-134.793	17.876	-12.927	-4.948	34.771	-34.771	-284.193	10.59	19.4	12.17	4.27	39.23	4.4	9.93
303	-0.17428	0.17428	-0.53049	-0.37479	0.30126	0.60402	2.63033	-0.18794	-2.44239	0.67817	0.31689	-0.99505	-0.06503	-0.24268	0.30771	0.79056	0.3685	-1.15906	0.08304	-0.08304	-7.79303	-11.197	11.197	-34.084	-24.08	19.355	38.808	168.996	-12.075	-156.921	43.572	20.36	-63.931	-4.178	-15.592	19.77	50.793	23.676	-74.469	5.335	-5.335	-500.695	3.2	10.41	46.56	15.36	5.05	17.89	1.52
304	1.01849	-1.01849	-1.44012	-0.04386	0.17375	1.31022	1.87716	0.4957	-2.37286	0.19632	-0.42038	0.22405	1.45741	-0.21676	-1.24065	0.9676	0.26159	-1.22919	-0.33462	0.33462	-6.53446	46.763	-46.763	-66.122	-2.014	7.978	60.158	86.188	22.76	-108.948	9.014	-19.301	10.287	66.916	-9.952	-56.963	44.427	12.011	-56.437	-15.364	15.364	-300.024	13.36	18.04	27.88	4.23	17.7	14.41	4.39
305	-0.13192	0.13192	0.26262	0.17884	-0.10477	-0.33669	-0.64948	-0.14591	0.79539	0.83371	-0.09393	-0.73978	-0.26883	0.04863	0.22021	-0.38873	0.03858	0.35015	0.0947	-0.0947	-6.45806	-17.427	17.427	34.693	23.625	-13.84	-44.478	-85.799	-19.276	105.075	110.137	-12.409	-97.728	-35.514	6.424	29.09	-51.354	5.097	46.257	12.511	-12.511	-853.14	4.98	11.31	27.27	29.69	9.23	13.94	3.57
306	0.45825	-0.45825	1.11702	0.82047	-0.63882	-1.29868	-1.4249	0.16663	1.25827	0.68293	-0.01882	-0.66412	0.60799	-0.02464	-0.58335	-1.02621	0.30721	0.719	0.42432	-0.42432	-5.73118	28.775	-28.775	70.142	51.52	-40.114	-81.549	-89.475	10.463	79.012	42.884	-1.182	-41.702	38.178	-1.547	-36.631	-64.439	19.291	45.148	26.645	-26.645	-359.882	8.22	21.67	24.07	12.08	10.69	15.66	7.61
308	-0.64973	0.64973	-0.82207	-0.05675	0.60815	0.27066	0.15405	-0.47776	0.32371	0.39962	-0.02361	-0.37601	0.02142	0.14803	-0.16945	-0.23745	-0.31719	0.55464	0.92105	-0.92105	-1.33198	-61.979	61.979	-78.418	-5.413	58.012	25.819	14.695	-45.574	30.879	38.12	-2.252	-35.868	2.043	14.121	-16.164	-22.65	-30.257	52.907	87.86	-87.86	-127.059	17.71	19.49	10.92	10.57	4.33	11.88	25.1
309	2.38932	-2.38932	-2.04341	-0.81106	1.23931	1.61516	0.87834	0.00011	-0.87846	0.4083	-0.22177	-0.18653	0.35992	0.12619	-0.48611	0.30477	0.01891	-0.32367	0.1648	-0.1648	-4.56348	132.444	-132.444	-113.27	-44.958	68.697	89.531	48.688	0.006	-48.694	22.633	-12.293	-10.34	19.951	6.995	-26.946	16.894	1.048	-17.942	9.135	-9.135	-252.962	37.84	28.97	13.91	4.99	6.7	4.98	2.61
310	0.90748	-0.90748	-1.94824	0.02382	0.2348	1.68962	1.20296	0.39798	-1.60094	-0.01842	0.14306	-0.12464	2.51133	-0.14534	-2.36599	1.54609	-0.20384	-1.34226	0.01914	-0.01914	-0.47523	38.904	-38.904	-83.521	1.021	10.066	72.434	51.571	17.061	-68.632	-0.79	6.133	-5.343	107.661	-6.231	-101.43	66.281	-8.739	-57.543	0.821	-0.821	-20.373	11.12	22.28	17.17	1.64	29.87	17.69	0.23
311	0.07658	-0.07658	0.44419	-0.68928	0.23371	0.01138	-0.20614	0.05532	0.15082	0.01148	-0.37393	0.36245	-0.6287	0.27635	0.35235	0.32374	0.28894	-0.61268	-0.33783	0.33783	-5.86702	10.78	-10.78	62.523	-97.021	32.896	1.602	-29.016	7.786	21.23	1.616	-52.633	51.017	-88.494	38.898	49.596	45.568	40.67	-86.238	-47.552	47.552	-825.823	3.08	22.79	7.18	14.81	19.73	18.83	13.59
312	0.64033	-0.64033	-0.9795	-0.7723	0.69401	1.05779	2.25034	0.25823	-2.50858	-0.09129	0.4648	-0.3735	0.91628	0.33479	-1.25107	2.27982	0.25107	-2.53088	0.21758	-0.21758	1.60938	27.451	-27.451	-41.991	-33.108	29.752	45.347	96.473	11.071	-107.543	-3.914	19.926	-16.012	39.281	14.353	-53.634	97.736	10.763	-108.499	9.328	-9.328	68.994	7.84	12.48	29.15	5.13	13.27	29.46	2.67
313	0.56532	-0.56532	-2.5563	-0.75234	0.95054	2.3581	2.86029	-0.37944	-2.48085	0.40968	-0.34994	-0.05974	-0.10201	0.25242	-0.15041	0.78108	0.05255	-0.83364	0.65189	-0.65189	-7.92458	25.585	-25.585	-115.691	-34.049	43.019	106.721	129.449	-17.172	-112.276	18.541	-15.837	-2.704	-4.617	11.424	-6.807	35.35	2.378	-37.728	29.503	-29.503	-358.645	7.31	31.77	34.53	4.91	2.6	10.44	8.43
314	1.184	-1.184	-1.79446	-0.75899	0.91072	1.64272	0.91275	0.72314	-1.63589	-0.01571	-0.18964	0.20535	1.37304	0.48528	-1.85832	-0.13961	-0.19955	0.33916	0.04535	-0.04535	-5.91185	65.728	-65.728	-99.617	-42.134	50.557	91.193	50.67	40.144	-90.814	-0.872	-10.527	11.4	76.222	26.94	-103.162	-7.75	-11.078	18.828	2.518	-2.518	-328.187	18.78	27.26	20.21	3.13	25.63	4.27	0.72
315	0.29521	-0.29521	-1.02175	0.38412	0.34497	0.29266	0.75777	-2e-05	-0.75775	-0.04228	0.36349	-0.32121	2.64445	-0.33834	-2.30611	0.32043	0.42112	-0.74155	-0.10327	0.10327	-0.35238	19.65	-19.65	-68.011	25.568	22.962	19.481	50.44	-0.001	-50.439	-2.814	24.195	-21.381	176.024	-22.521	-153.503	21.329	28.031	-49.36	-6.874	6.874	-23.455	5.61	13.37	14.41	6.51	47.08	11.06	1.96
317	-0.59178	0.59178	-2.19203	-1.0847	1.26523	2.0115	1.75193	0.31167	-2.0636	-0.08853	-0.28419	0.37271	2.00858	0.00936	-2.01795	1.09294	-0.22422	-0.86871	0.31769	-0.31769	-0.53998	-25.132	25.132	-93.091	-46.065	53.732	85.424	74.4	13.236	-87.636	-3.76	-12.069	15.828	85.3	0.398	-85.698	46.415	-9.522	-36.892	13.491	-13.491	-22.932	7.18	25.5	23.15	3.99	24.43	11.9	3.85
319	2.32599	-2.32599	-1.07271	-0.08812	0.6136	0.54723	0.60462	0.28764	-0.89226	0.01125	0.21237	-0.22362	1.27633	0.03353	-1.30986	-0.7184	0.17806	0.54035	-0.03936	0.03936	-6.07188	133.515	-133.515	-61.575	-5.058	35.222	31.412	34.706	16.511	-51.217	0.646	12.19	-12.836	73.263	1.925	-75.188	-41.237	10.221	31.017	-2.259	2.259	-348.534	38.15	13.83	12.27	3.58	21.21	10.32	0.65
320	0.7435	-0.7435	-0.84426	-0.54022	0.40356	0.98092	0.53496	-0.09145	-0.44351	0.49452	-0.02021	-0.47431	1.03086	0.08854	-1.1194	0.71221	-0.03487	-0.67734	0.20644	-0.20644	7.9074	56.496	-56.496	-64.152	-41.049	30.665	74.536	40.649	-6.949	-33.701	37.577	-1.536	-36.041	78.331	6.728	-85.059	54.119	-2.65	-51.469	15.687	-15.687	600.854	16.14	19.81	10.62	10.52	23.34	15.08	4.48
321	0.39398	-0.39398	-0.42889	-0.0022	0.30131	0.12978	0.23768	-0.03114	-0.20655	2.74128	-0.67109	-2.07019	0.61213	0.0968	-0.70893	-0.10993	0.13875	-0.02882	0.01734	-0.01734	-4.73335	32.917	-32.917	-35.833	-0.184	25.174	10.843	19.858	-2.602	-17.257	229.032	-56.069	-172.963	51.143	8.088	-59.231	-9.184	11.592	-2.408	1.449	-1.449	-395.468	9.4	8.72	5.3	57.43	15.77	2.97	0.41
322	1.86179	-1.86179	-0.55082	0.0887	0.40393	0.05819	0.62803	-0.01299	-0.61504	0.09402	0.44536	-0.53938	-0.28871	0.24456	0.04415	-1.03693	0.10825	0.92868	0.30281	-0.30281	-6.3517	130.187	-130.187	-38.516	6.203	28.245	4.069	43.915	-0.908	-43.007	6.574	31.142	-37.716	-20.188	17.101	3.087	-72.508	7.569	64.938	21.174	-21.174	-444.147	37.2	9.54	12.42	9.84	5.33	19.64	6.05
325	2.11954	-2.11954	-1.97941	-0.33142	1.09855	1.21229	0.13861	0.41636	-0.55497	0.83135	-0.62131	-0.21003	1.26744	-0.03895	-1.22849	0.47461	-0.14453	-0.33009	0.43021	-0.43021	3.25446	105.857	-105.857	-98.859	-16.553	54.866	60.546	6.923	20.794	-27.717	41.521	-31.031	-10.49	63.301	-1.945	-61.355	23.704	-7.218	-16.486	21.486	-21.486	162.54	30.24	22.77	6.93	10.36	17.81	5.74	6.14
326	0.71631	-0.71631	-0.76881	-0.53886	0.48726	0.82041	0.467	-0.06687	-0.40013	0.57592	-0.13658	-0.43934	1.01511	0.0885	-1.10361	0.42679	-0.0906	-0.33619	0.18628	-0.18628	8.11284	61.46	-61.46	-65.964	-46.234	41.807	70.391	40.069	-5.738	-34.331	49.414	-11.719	-37.695	87.096	7.593	-94.69	36.619	-7.773	-28.845	15.983	-15.983	696.083	17.56	19.48	10.63	12.44	25.97	9.35	4.57
327	0.47685	-0.47685	-1.80497	-1.12502	0.65425	2.27574	2.05339	0.36826	-2.42165	-0.25998	0.15785	0.10212	-0.14967	-0.18229	0.33196	1.19989	0.36646	-1.56635	0.89197	-0.89197	-0.12248	22.265	-22.265	-84.279	-52.53	30.549	106.26	95.878	17.195	-113.073	-12.139	7.371	4.768	-6.989	-8.512	15.5	56.026	17.111	-73.137	41.648	-41.648	-5.719	6.36	27.22	29.85	2.79	3.43	18.45	11.9
328	-0.04147	0.04147	-0.93387	0.18421	0.25916	0.49049	1.64	0.01455	-1.65455	-0.06947	-0.58304	0.65251	0.35503	-0.07643	-0.2786	1.30309	-0.31059	-0.9925	0.6259	-0.6259	-6.50334	-2.841	2.841	-63.973	12.619	17.754	33.6	112.346	0.996	-113.343	-4.759	-39.94	44.7	24.321	-5.235	-19.085	89.266	-21.277	-67.99	42.876	-42.876	-445.503	0.81	13.94	32.24	12.09	6.2	22.47	12.25
330	2.07028	-2.07028	-2.04138	-0.52163	0.73101	1.832	0.56709	0.33921	-0.9063	1.21038	-0.3327	-0.87767	0.62606	-0.17249	-0.45357	1.06222	0.06112	-1.12333	-0.05594	0.05594	1.17644	96.92	-96.92	-95.567	-24.42	34.222	85.765	26.548	15.88	-42.428	56.664	-15.576	-41.088	29.309	-8.075	-21.234	49.728	2.861	-52.589	-2.619	2.619	55.075	27.69	25.9	9.85	13.96	7.22	14.62	0.75
331	0.81275	-0.81275	-0.24548	-0.16663	0.28095	0.13116	-0.45423	-0.08128	0.5355	1.01421	-0.23974	-0.77447	1.51188	0.3329	-1.84478	0.7602	0.77243	-1.53262	-0.43876	0.43876	-4.51856	49.603	-49.603	-14.982	-10.17	17.147	8.005	-27.722	-4.96	32.682	61.898	-14.631	-47.267	92.272	20.317	-112.589	46.396	47.142	-93.538	-26.778	26.778	-275.772	14.17	4.59	8.63	15.6	29.27	20.1	7.65
332	-0.19274	0.19274	-0.81444	-0.30084	0.28964	0.82564	-0.57209	0.36645	0.20563	-0.03577	0.1192	-0.08343	0.06084	0.24823	-0.30908	0.55266	-0.84805	0.29539	0.16462	-0.16462	1.02673	-24.737	24.737	-104.53	-38.612	37.174	105.968	-73.425	47.033	26.392	-4.591	15.299	-10.708	7.809	31.86	-39.669	70.932	-108.845	37.912	21.128	-21.128	131.777	7.07	30.07	17.21	3.72	10.22	25.68	6.04
333	1.90764	-1.90764	-1.03964	0.12713	0.14805	0.76446	0.71291	0.48994	-1.20285	0.46861	-0.37115	-0.09746	1.76603	0.37588	-2.1419	0.75702	0.07085	-0.82787	-0.10811	0.10811	-4.36393	94.814	-94.814	-51.672	6.318	7.358	37.995	35.433	24.351	-59.784	23.291	-18.447	-4.844	87.775	18.682	-106.457	37.626	3.521	-41.147	-5.373	5.373	-216.896	27.09	12.81	13.6	5.96	27.75	11.25	1.54
334	-0.07403	0.07403	-1.52432	-0.81865	1.09431	1.24866	2.58098	-0.12471	-2.45627	1.00698	-0.09686	-0.91011	0.65066	0.2116	-0.86226	-0.00106	-0.02235	0.02341	0.59668	-0.59668	-6.6395	-4.104	4.104	-84.501	-45.382	60.663	69.219	143.077	-6.913	-136.163	55.822	-5.37	-50.452	36.069	11.73	-47.799	-0.059	-1.239	1.298	33.077	-33.077	-368.061	1.17	21.96	39.89	15.18	11.98	0.36	9.45
335	0.02813	-0.02813	-0.28755	-0.04107	0.26269	0.06593	-0.31637	0.25412	0.06225	-0.46115	-0.18403	0.64518	-0.22825	0.16827	0.05998	0.29453	0.13954	-0.43406	1.57303	-1.57303	-7.7837	3.004	-3.004	-30.71	-4.386	28.055	7.041	-33.788	27.14	6.648	-49.249	-19.654	68.903	-24.377	17.971	6.406	31.454	14.902	-46.357	167.994	-167.994	-831.273	0.86	8.39	8.7	16.88	6.05	11.12	48
337	1.48402	-1.48402	-1.20312	-0.11621	0.36295	0.95637	1.99412	-0.00722	-1.9869	-0.64977	0.35536	0.29441	0.10955	0.5105	-0.62005	0.35502	0.4985	-0.85352	-0.21244	0.21244	1.20443	79.779	-79.779	-64.678	-6.247	19.512	51.413	107.201	-0.388	-106.813	-34.931	19.104	15.827	5.889	27.444	-33.333	19.085	26.799	-45.884	-11.42	11.42	64.749	22.79	16.58	30.57	7.72	8.68	10.38	3.26
338	0.19277	-0.19277	-1.72643	-0.59485	0.18901	2.13226	0.91196	0.364	-1.27596	0.22478	-0.15488	-0.06989	1.95074	-0.15667	-1.79407	0.78725	0.486	-1.27325	0.91702	-0.91702	-0.54116	9.337	-9.337	-83.626	-28.814	9.155	103.285	44.174	17.632	-61.806	10.888	-7.502	-3.386	94.492	-7.589	-86.903	38.134	23.541	-61.675	44.42	-44.42	-26.213	2.67	26.7	15.14	2.63	25.91	14.26	12.69
339	0.98759	-0.98759	-1.93906	-0.51481	0.93875	1.51512	2.21153	0.50144	-2.71298	-0.41106	0.30034	0.11071	0.90017	0.24077	-1.14094	1.5955	-0.36188	-1.23362	1.13441	-1.13441	-6.27938	37.975	-37.975	-74.561	-19.796	36.097	58.26	85.039	19.282	-104.32	-15.806	11.549	4.257	34.614	9.258	-43.872	61.351	-13.915	-47.436	43.621	-43.621	-241.457	10.85	18.97	27.05	3.91	11.21	15.54	12.46
340	-0.39614	0.39614	-1.01842	-0.8947	0.60362	1.3095	1.39262	0.21668	-1.6093	0.23671	0.01811	-0.25482	1.87813	0.19737	-2.0755	2.10614	-0.44642	-1.65972	0.28849	-0.28849	-4.63119	-18.598	18.598	-47.813	-42.004	28.339	61.479	65.381	10.173	-75.553	11.113	0.85	-11.963	88.175	9.266	-97.441	98.879	-20.958	-77.921	13.544	-13.544	-217.425	5.31	15.61	20.13	3.3	26.52	25.26	3.87
341	2.43132	-2.43132	-1.27537	-0.39952	0.5939	1.08099	0.32001	0.49072	-0.81073	0.63628	-0.12978	-0.5065	0.76698	0.04453	-0.81151	0.36305	-0.0121	-0.35096	0.471	-0.471	-5.02578	131.955	-131.955	-69.218	-21.683	32.233	58.669	17.368	26.633	-44.001	34.533	-7.044	-27.489	41.626	2.417	-44.043	19.704	-0.657	-19.048	25.563	-25.563	-272.765	37.7	18.27	10.09	8.86	12.24	5.54	7.3
342	-0.27638	0.27638	-1.93111	-0.72487	0.55593	2.10006	2.0141	0.21325	-2.22735	0.15765	-0.29278	0.13513	1.78032	-0.17827	-1.60205	1.19594	0.0649	-1.26084	0.39416	-0.39416	-6.10158	-12.165	12.165	-85	-31.906	24.47	92.436	88.653	9.387	-98.039	6.939	-12.887	5.948	78.363	-7.847	-70.516	52.641	2.856	-55.497	17.349	-17.349	-268.568	3.48	25.35	26.67	2.83	21.27	15.45	4.96
343	0.00864	-0.00864	-0.06109	-0.03775	0.16431	-0.06547	0.45561	-0.2216	-0.23401	0.24678	-0.09316	-0.15362	0.29028	0.25991	-0.55019	-1.77851	-0.77005	2.54855	0.14261	-0.14261	-7.03099	0.891	-0.891	-6.298	-3.892	16.94	-6.749	46.971	-22.846	-24.125	25.442	-9.604	-15.838	29.927	26.795	-56.722	-183.356	-79.388	262.744	14.702	-14.702	-724.863	0.25	3.38	10.16	5.9	12.38	63.73	4.2
345	1.53591	-1.53591	-0.35537	-0.22363	0.6064	-0.02739	0.90577	-0.26047	-0.6453	-1.05839	-0.07828	1.13667	-1.0897	0.36493	0.72477	-0.00532	0.01524	-0.00992	0.86427	-0.86427	-7.17904	94.743	-94.743	-21.921	-13.795	37.406	-1.689	55.873	-16.067	-39.806	-65.287	-4.829	70.116	-67.219	22.511	44.708	-0.328	0.94	-0.612	53.313	-53.313	-442.842	27.07	8.48	13.67	19.34	15.99	0.22	15.23
348	0.13971	-0.13971	-2.21276	-0.13227	0.62375	1.72128	1.93088	-0.01276	-1.91812	0.37395	0.36676	-0.74071	-0.36711	0.40748	-0.04038	0.56701	-0.08983	-0.47718	0.25066	-0.25066	-6.90474	8.506	-8.506	-134.722	-8.053	37.976	104.799	117.56	-0.777	-116.784	22.767	22.33	-45.097	-22.351	24.809	-2.458	34.522	-5.469	-29.053	15.261	-15.261	-420.39	2.43	34.22	33.48	9.69	6.74	9.08	4.36
349	1.40948	-1.40948	-0.58059	0.28159	0.40196	-0.10296	0.54101	-0.4702	-0.07082	1.9038	-0.16459	-1.73921	0.48984	0.21824	-0.70808	-1.15946	0.0909	1.06855	-0.09907	0.09907	-5.55883	81.676	-81.676	-33.644	16.318	23.293	-5.967	31.351	-27.247	-4.104	110.321	-9.538	-100.784	28.385	12.647	-41.032	-67.188	5.268	61.921	-5.741	5.741	-322.124	23.34	8.13	8.37	30.16	9.92	18.44	1.64
350	-0.31959	0.31959	0.46833	0.50562	0.05095	-1.0249	-0.31604	-0.36062	0.67667	0.57891	-0.23099	-0.34792	1.58316	-0.6154	-0.96777	-1.02628	-0.19179	1.21807	-0.55384	0.55384	-0.5684	-22.289	22.289	32.663	35.264	3.553	-71.48	-22.042	-25.151	47.193	40.375	-16.11	-24.265	110.415	-42.92	-67.496	-71.576	-13.376	84.952	-38.627	38.627	-39.642	6.37	15.25	10.33	9.23	25.42	22.36	11.04
352	0.90985	-0.90985	-1.04997	0.06953	0.26708	0.71337	1.10721	0.3276	-1.43481	1.30472	-0.50376	-0.80095	0.96914	0.3373	-1.30643	0.74182	0.21224	-0.95406	0.92698	-0.92698	-5.69709	45.311	-45.311	-52.289	3.463	13.3	35.526	55.139	16.315	-71.454	64.975	-25.087	-39.888	48.263	16.797	-65.061	36.943	10.57	-47.513	46.164	-46.164	-283.717	12.95	12.54	18.08	14.98	16.19	12.07	13.19
354	1.45746	-1.45746	-1.54341	-0.16395	0.65218	1.05519	0.45085	0.15826	-0.60911	1.47583	-0.18679	-1.28904	1.92316	-0.21403	-1.70913	0.36601	0.37852	-0.74453	0.15389	-0.15389	5.10571	70.842	-70.842	-75.019	-7.969	31.7	51.289	21.914	7.692	-29.607	71.734	-9.079	-62.655	93.477	-10.403	-83.074	17.79	18.398	-36.189	7.48	-7.48	248.169	20.24	18.04	7.36	19.2	25.22	7.8	2.14
355	0.14689	-0.14689	-0.46733	-0.27203	0.30691	0.43245	0.4371	-0.33845	-0.09866	1.05605	0.49504	-1.55109	-0.34585	-0.29168	0.63753	0.51601	-0.15815	-0.35786	-0.061	0.061	-5.40572	15.685	-15.685	-49.902	-29.048	32.772	46.177	46.674	-36.139	-10.534	112.766	52.86	-165.626	-36.93	-31.146	68.075	55.1	-16.888	-38.213	-6.514	6.514	-577.225	4.48	13.73	11.83	39.77	15	13.33	1.86
357	0.24155	-0.24155	0.5391	0.47968	-0.31633	-0.70245	1.03249	-0.63379	-0.3987	1.99091	-0.5542	-1.4367	-0.15705	0.33714	-0.18009	-0.86983	0.15518	0.71465	-0.27331	0.27331	-6.70701	17.861	-17.861	39.862	35.469	-23.39	-51.94	76.344	-46.864	-29.481	147.212	-40.979	-106.233	-11.613	24.929	-13.316	-64.317	11.474	52.843	-20.209	20.209	-495.93	5.1	13.11	17.6	36.21	5.46	16.74	5.77
359	-0.25918	0.25918	0.27025	-0.81785	0.54015	0.00745	1.50415	0.22004	-1.72419	0.0083	-0.1111	0.1028	-0.51817	0.46078	0.05739	1.01611	0.27826	-1.29436	0.0606	-0.0606	-7.18831	-20.784	20.784	21.672	-65.584	43.315	0.597	120.619	17.645	-138.263	0.666	-8.909	8.243	-41.552	36.95	4.602	81.482	22.314	-103.796	4.86	-4.86	-576.434	5.94	15.56	36.98	2.45	11.21	26.47	1.39
360	1.20366	-1.20366	-1.44124	0.18744	0.16607	1.08773	0.34261	0.44952	-0.79213	-0.44705	0.5449	-0.09785	1.99913	0.19185	-2.19097	0.2287	0.2847	-0.51339	-0.12796	0.12796	-5.89328	67.872	-67.872	-81.269	10.57	9.364	61.335	19.319	25.348	-44.666	-25.208	30.726	-5.517	112.727	10.818	-123.544	12.896	16.053	-28.949	-7.216	7.216	-332.31	19.39	20.37	10	7.99	33.75	6.43	2.06
361	1.44934	-1.44934	-0.72556	-0.30775	0.43884	0.59447	0.10121	0.45007	-0.55127	0.30814	0.15643	-0.46457	0.71315	-0.2968	-0.41635	1.39993	0.32757	-1.72751	0.5066	-0.5066	-5.34014	90.078	-90.078	-45.094	-19.127	27.274	36.947	6.29	27.972	-34.262	19.151	9.722	-28.873	44.323	-18.446	-25.877	87.007	20.359	-107.366	31.486	-31.486	-331.895	25.74	11.72	8.89	6.86	10.03	27.77	9
363	0.94805	-0.94805	-0.59285	-0.56505	0.0437	1.11421	1.07274	0.34183	-1.41457	0.11182	0.02747	-0.13929	1.31051	0.18277	-1.49328	0.7283	0.54202	-1.27032	0.45124	-0.45124	-5.96123	55.089	-55.089	-34.45	-32.834	2.539	64.745	62.335	19.863	-82.198	6.498	1.596	-8.094	76.152	10.62	-86.772	42.32	31.496	-73.816	26.221	-26.221	-346.397	15.74	14.17	20.65	2.08	23.27	16.59	7.49
364	0.8174	-0.8174	0.25596	-0.76775	0.54317	-0.03138	0.99476	0.08874	-1.0835	0.39758	0.48919	-0.88677	1.59652	-0.14143	-1.45509	-0.42842	-0.13962	0.56804	0.04923	-0.04923	-5.34746	54.253	-54.253	16.989	-50.958	36.052	-2.083	66.025	5.89	-71.915	26.389	32.469	-58.858	105.966	-9.387	-96.579	-28.435	-9.267	37.702	3.267	-3.267	-354.928	15.5	12.43	19.71	13.05	28.93	9.45	0.93
368	0.34125	-0.34125	-0.90096	-0.36864	0.47586	0.79374	3.54362	-0.68475	-2.85888	0.28157	-0.00456	-0.27701	0.32846	0.25671	-0.58517	0.28239	0.31575	-0.59814	0.3056	-0.3056	-7.60671	20.283	-20.283	-53.551	-21.911	28.284	47.178	210.625	-40.7	-169.925	16.736	-0.271	-16.465	19.523	15.258	-34.781	16.784	18.768	-35.552	18.164	-18.164	-452.126	5.8	14.39	54.36	4.74	7.76	7.76	5.19
370	0.33262	-0.33262	-1.70145	-0.11574	0.42687	1.39031	0.86565	0.11424	-0.9799	-0.61821	-0.46796	1.08617	-0.00817	0.49961	-0.49144	-1.02558	0.01913	1.00646	0.28786	-0.28786	-7.84815	21.35	-21.35	-109.21	-7.429	27.4	89.239	55.563	7.333	-62.896	-39.681	-30.037	69.717	-0.524	32.068	-31.544	-65.829	1.228	64.601	18.477	-18.477	-503.745	6.1	28.35	16.92	15.63	9.09	18.63	5.28
371	0.27988	-0.27988	-1.05337	-0.75311	1.08098	0.7255	2.20452	0.18379	-2.3883	0.96387	0.57713	-1.541	-0.0898	0.32489	-0.2351	-0.2956	0.06842	0.22718	0.13488	-0.13488	-7.48544	17.58	-17.58	-66.165	-47.304	67.899	45.57	138.47	11.544	-150.015	60.543	36.251	-96.793	-5.64	20.407	-14.767	-18.567	4.298	14.269	8.472	-8.472	-470.177	5.02	19.15	41.21	22.48	5.02	4.69	2.42
372	0.01365	-0.01365	-0.11181	-0.24903	0.84927	-0.48843	0.78596	-0.36387	-0.42209	0.12346	-0.55262	0.42916	-0.0108	0.39452	-0.38372	1.45345	-0.76768	-0.68577	-0.0323	0.0323	-1.31975	1.443	-1.443	-11.825	-26.337	89.818	-51.656	83.123	-38.483	-44.64	13.057	-58.445	45.388	-1.143	41.725	-40.582	153.716	-81.189	-72.527	-3.416	3.416	-139.576	0.41	20.21	18.25	14.83	11.76	33.56	0.98
373	0.92675	-0.92675	-0.98231	-0.06878	0.3591	0.69199	0.74877	0.22278	-0.97154	0.65958	-0.00918	-0.6504	2.56662	-0.30711	-2.25951	1.28937	0.61166	-1.90103	0.34324	-0.34324	3.35424	42.508	-42.508	-45.057	-3.155	16.471	31.74	34.345	10.218	-44.563	30.254	-0.421	-29.833	117.726	-14.087	-103.64	59.141	28.056	-87.197	15.744	-15.744	153.853	12.15	10.97	11.27	8.58	31.62	20.91	4.5
374	0.51281	-0.51281	-1.24005	0.02539	0.64252	0.57214	-0.06976	0.01334	0.05642	0.33387	-0.63526	0.30138	0.204	0.44865	-0.65266	1.07809	0.22609	-1.30418	-0.0929	0.0929	2.68176	46.784	-46.784	-113.13	2.316	58.617	52.196	-6.364	1.217	5.148	30.459	-57.955	27.495	18.611	40.931	-59.542	98.354	20.626	-118.981	-8.476	8.476	244.658	13.37	24.54	1.64	12.63	14.35	31.05	2.42
375	0.77777	-0.77777	-1.87524	-1.0768	0.39475	2.55729	0.52042	0.42234	-0.94277	0.98225	-0.15475	-0.8275	1.29591	-0.09762	-1.19829	-0.5389	0.32748	0.21142	-0.14108	0.14108	-5.04928	42.192	-42.192	-101.728	-58.414	21.414	138.727	28.232	22.911	-51.143	53.285	-8.395	-44.89	70.3	-5.296	-65.005	-29.234	17.765	11.469	-7.653	7.653	-273.912	12.05	34.35	11.34	14.02	19.33	6.71	2.19
377	0.82456	-0.82456	-2.30454	-1.08982	1.10107	2.2933	2.85523	0.09095	-2.94618	0.18049	0.07188	-0.25237	0.24425	-0.1232	-0.12106	-0.06295	0.00569	0.05725	0.11763	-0.11763	-8.03276	43.713	-43.713	-122.172	-57.776	58.372	121.576	151.366	4.822	-156.188	9.569	3.81	-13.379	12.949	-6.531	-6.418	-3.337	0.302	3.035	6.236	-6.236	-425.847	12.49	34.82	43.94	3.28	2.78	0.91	1.78
379	0.57809	-0.57809	-0.70177	-0.03044	0.38163	0.35059	0.48349	0.06564	-0.54913	-0.1433	-0.23938	0.38268	-0.32279	0.33071	-0.00793	-1.4091	-0.80646	2.21556	-0.16808	0.16808	-6.82741	47.559	-47.559	-57.735	-2.504	31.396	28.843	39.776	5.401	-45.177	-11.789	-19.694	31.483	-26.556	27.208	-0.652	-115.927	-66.348	182.274	-13.828	13.828	-561.69	13.59	12.73	12.14	7.31	7.68	42.6	3.95
381	0.63695	-0.63695	-1.29123	-0.38114	0.64446	1.02792	0.46017	0.6719	-1.13207	0.77315	-0.01293	-0.76022	2.79548	-0.28716	-2.50832	0.82587	0.03513	-0.861	0.28941	-0.28941	-4.53908	30.749	-30.749	-62.336	-18.4	31.112	49.624	22.215	32.437	-54.652	37.325	-0.624	-36.701	134.955	-13.863	-121.092	39.87	1.696	-41.566	13.972	-13.972	-219.13	8.79	15.99	12.44	10.58	36.58	11.63	3.99
382	2.18772	-2.18772	-0.55407	0.24662	0.24781	0.05964	-1.28038	0.50558	0.7748	0.44891	-0.07656	-0.37235	0.93381	-0.29508	-0.63873	-0.1291	-0.1656	0.2947	-0.02285	0.02285	-5.13423	151.141	-151.141	-38.279	17.038	17.12	4.12	-88.456	34.928	53.528	31.013	-5.29	-25.724	64.513	-20.386	-44.128	-8.919	-11.441	20.36	-1.578	1.578	-354.703	43.18	7.91	20.28	8.11	15.52	4.54	0.45
383	0.82476	-0.82476	-0.72302	-0.46569	0.45351	0.73519	0.26916	-0.0174	-0.25177	0.43925	-0.17594	-0.2633	1.03838	-0.00896	-1.02942	0.68707	-0.10504	-0.58202	0.3231	-0.3231	8.06592	69.438	-69.438	-60.872	-39.207	38.182	61.897	22.661	-1.465	-21.197	36.981	-14.813	-22.168	87.424	-0.754	-86.67	57.846	-8.844	-49.002	27.203	-27.203	679.088	19.84	17.54	6.27	8.45	24.87	15.26	7.77
385	0.12162	-0.12162	-0.22268	-0.65348	1.02397	-0.14781	0.97859	-0.83412	-0.14447	-0.14594	0.40798	-0.26205	0.2883	0.03401	-0.3223	0.18583	-0.45655	0.27072	0.12384	-0.12384	-5.5564	14.215	-14.215	-26.027	-76.38	119.683	-17.276	114.379	-97.493	-16.886	-17.057	47.685	-30.628	33.697	3.975	-37.671	21.721	-53.362	31.642	14.474	-14.474	-649.44	4.06	28.01	30.27	11.19	10.2	12.14	4.14
386	0.62433	-0.62433	-1.36856	0.01244	0.57491	0.78121	0.14509	0.26116	-0.40624	0.78663	0.74358	-1.5302	-0.43367	-0.38492	0.8186	0.8424	0.27219	-1.11459	0.10476	-0.10476	-5.48893	44.588	-44.588	-97.74	0.889	41.059	55.793	10.362	18.651	-29.013	56.179	53.105	-109.284	-30.972	-27.49	58.462	60.163	19.439	-79.602	7.482	-7.482	-392.009	12.74	21.93	6.81	23.64	12.78	19.97	2.14
387	0.7713	-0.7713	-1.04339	-0.13014	0.71772	0.45581	0.73277	-0.1581	-0.57467	0.65924	-0.09994	-0.5593	1.70293	0.46138	-2.16432	-1.04063	0.5174	0.52323	0.15306	-0.15306	-5.63631	46.677	-46.677	-63.143	-7.876	43.434	27.585	44.345	-9.568	-34.778	39.895	-6.048	-33.847	103.057	27.922	-130.979	-62.976	31.311	31.665	9.263	-9.263	-341.096	13.34	15.23	11.3	10.53	33.43	13.52	2.65
388	0.18762	-0.18762	-1.43294	-0.06348	0.51682	0.9796	-0.08652	0.53459	-0.44806	-1.30074	-0.57446	1.87519	0.54357	0.41506	-0.95863	0.8227	-0.2707	-0.552	0.68988	-0.68988	-6.62663	11.723	-11.723	-89.535	-3.966	32.293	61.208	-5.406	33.403	-27.996	-81.274	-35.894	117.168	33.964	25.935	-59.899	51.405	-16.914	-34.491	43.106	-43.106	-414.053	3.35	21.53	8.77	28.35	13.41	12.27	12.32
389	-0.17797	0.17797	-0.77148	0.8805	-0.12981	0.02079	0.39878	-0.01026	-0.38851	-0.3801	-0.31863	0.69873	-0.12539	0.31558	-0.19019	-0.6902	0.25849	0.43171	-0.07704	0.07704	-8.05251	-22.027	22.027	-95.483	108.977	-16.066	2.573	49.355	-1.27	-48.085	-47.044	-39.436	86.479	-15.52	39.059	-23.539	-85.423	31.992	53.431	-9.535	9.535	-996.635	6.29	29.21	13.92	19.07	8.94	19.84	2.72
390	1.10904	-1.10904	-1.30423	0.05624	0.64044	0.60756	2.38553	-0.9457	-1.43982	0.73201	-0.00896	-0.72305	0.644	0.57902	-1.22302	0.02046	0.08689	-0.10734	0.50519	-0.50519	-5.83074	62.033	-62.033	-72.951	3.146	35.822	33.983	133.432	-52.897	-80.535	40.944	-0.501	-40.443	36.021	32.387	-68.408	1.144	4.86	-6.004	28.257	-28.257	-326.136	17.72	15.54	30.57	11.63	14.92	1.55	8.07
391	2.10933	-2.10933	-0.32552	0.53773	0.25463	-0.46684	0.87737	-0.36439	-0.51298	-0.35505	0.09161	0.26344	-0.14486	0.2992	-0.15434	-0.46972	-0.058	0.52772	0.02632	-0.02632	-6.22516	169.023	-169.023	-26.084	43.089	20.404	-37.408	70.304	-29.199	-41.106	-28.45	7.341	21.109	-11.608	23.976	-12.368	-37.639	-4.648	42.287	2.109	-2.109	-498.828	48.29	11.5	15.92	7.08	5.19	11.42	0.6
392	0.56656	-0.56656	-2.0297	-0.62546	0.88834	1.76682	2.99958	0.00689	-3.00647	-0.14678	-0.04149	0.18827	1.90704	0.28	-2.18704	1.28632	-0.05727	-1.22905	-0.28445	0.28445	0.71845	21.497	-21.497	-77.011	-23.731	33.705	67.037	113.811	0.261	-114.072	-5.569	-1.574	7.143	72.357	10.624	-82.981	48.806	-2.173	-46.633	-10.793	10.793	27.26	6.14	20.58	32.55	1.82	22.19	13.63	3.08
393	0.76557	-0.76557	-2.35468	-1.03174	1.41342	1.973	1.28335	0.5289	-1.81225	0.24579	-0.18496	-0.06082	-0.31931	0.12128	0.19803	-0.60618	0.16715	0.43903	-0.19147	0.19147	-8.13172	47.296	-47.296	-145.471	-63.74	87.32	121.891	79.284	32.675	-111.959	15.184	-11.427	-3.758	-19.727	7.492	12.234	-37.45	10.326	27.123	-11.829	11.829	-502.373	13.51	38.19	27.32	3.8	4.57	9.22	3.38
394	0.42496	-0.42496	-2.54395	-0.31715	0.18603	2.67507	1.19582	0.55039	-1.74621	0.54752	-0.14647	-0.40105	1.333	-0.36503	-0.96797	0.10154	0.1946	-0.29614	0.3735	-0.3735	-5.94308	22.038	-22.038	-131.926	-16.447	9.647	138.725	62.014	28.542	-90.556	28.393	-7.596	-20.798	69.128	-18.93	-50.198	5.266	10.092	-15.357	19.369	-19.369	-308.2	6.3	38.66	21.8	7.03	17.05	3.64	5.53
395	2.03945	-2.03945	-2.04634	-0.21658	0.75498	1.50794	0.78616	0.18721	-0.97337	0.78688	-0.13929	-0.64759	1.72368	0.33239	-2.05607	0.72134	-0.27511	-0.44624	0.41815	-0.41815	3.48358	85.945	-85.945	-86.235	-9.127	31.816	63.546	33.13	7.889	-41.019	33.16	-5.87	-27.29	72.638	14.007	-86.645	30.398	-11.593	-18.805	17.621	-17.621	146.803	24.56	21.4	10.59	8.64	22.75	7.03	5.03
396	2.07402	-2.07402	-0.746	-0.4048	0.30258	0.84822	1.56149	0.1178	-1.67929	0.15546	0.0361	-0.19155	0.98712	0.5959	-1.58303	-0.94031	0.29552	0.64479	-0.11226	0.11226	-5.99323	105.896	-105.896	-38.09	-20.668	15.449	43.309	79.727	6.015	-85.742	7.937	1.843	-9.78	50.401	30.426	-80.827	-48.011	15.089	32.922	-5.732	5.732	-306.004	30.26	11.63	23.64	2.53	18.75	11.56	1.64
398	0.00239	-0.00239	-1.77423	-0.9579	0.66371	2.06842	1.2763	-0.65655	-0.61975	0.10437	0.45498	-0.55935	0.57083	0.0853	-0.65613	0.27738	-0.33436	0.05698	0.26497	-0.26497	-6.38003	0.183	-0.183	-135.537	-73.176	50.702	158.011	97.499	-50.155	-47.344	7.973	34.756	-42.73	43.607	6.516	-50.123	21.19	-25.543	4.353	20.241	-20.241	-487.383	0.05	41.94	21.09	11.07	13.39	6.68	5.78
399	0.1802	-0.1802	-1.87798	-0.09552	0.61911	1.35439	1.72831	0.46386	-2.19217	0.37373	0.06688	-0.44061	1.13753	0.19724	-1.33477	2.53711	0.0261	-2.56321	0.78161	-0.78161	-5.77157	7.223	-7.223	-75.276	-3.829	24.816	54.289	69.277	18.593	-87.87	14.981	2.681	-17.662	45.596	7.906	-53.502	101.697	1.046	-102.743	31.33	-31.33	-231.347	2.06	18.51	22.45	4.66	14.16	29.21	8.95
400	0.76021	-0.76021	-0.66272	-0.35278	0.38995	0.62555	0.23178	0.03837	-0.27015	0.69737	-0.06742	-0.62995	1.11566	0.03427	-1.14993	0.70458	0.04131	-0.74589	0.26129	-0.26129	7.45268	59.949	-59.949	-52.261	-27.82	30.752	49.33	18.278	3.026	-21.304	54.994	-5.317	-49.677	87.98	2.702	-90.682	55.563	3.257	-58.82	20.605	-20.605	587.713	17.13	14.51	5.65	14.95	25.52	16.34	5.89
401	1.46586	-1.46586	-1.30772	-0.49155	0.42288	1.37639	0.2614	0.72155	-0.98296	0.8019	-0.01291	-0.78899	0.85345	-0.17889	-0.67456	0.56641	-0.2104	-0.35601	-0.35605	0.35605	5.0222	84.986	-84.986	-75.818	-28.499	24.517	79.799	15.155	41.834	-56.989	46.492	-0.748	-45.743	49.481	-10.372	-39.109	32.839	-12.198	-20.64	-20.643	20.643	291.172	24.28	22.23	14.12	13.18	12.66	7.64	5.9
402	-0.11631	0.11631	-1.37631	-1.27773	0.70881	1.94522	0.31486	-0.40851	0.09364	0.33589	-0.62723	0.29134	0.45048	0.47024	-0.92072	0.11707	0.17451	-0.29157	-0.39835	0.39835	-1.03425	-10.313	10.313	-122.038	-113.297	62.851	172.485	27.919	-36.223	8.303	29.784	-55.617	25.833	39.944	41.696	-81.641	10.38	15.474	-25.854	-35.322	35.322	-91.708	2.95	42.07	9.16	12.2	17.62	5.9	10.09
405	-0.1221	0.1221	-0.58732	-0.1296	0.14599	0.57093	1.82071	0.00563	-1.82634	-0.14594	-0.28088	0.42681	-0.88785	0.06563	0.82222	1.14493	0.23154	-1.37647	0.72676	-0.72676	-8.08214	-7.469	7.469	-35.931	-7.929	8.932	34.928	111.386	0.344	-111.73	-8.928	-17.183	26.111	-54.316	4.015	50.301	70.043	14.165	-84.209	44.461	-44.461	-494.442	2.13	10.12	31.87	6.18	14.95	22.04	12.7
406	1.4164	-1.4164	-2.1578	0.10042	0.55291	1.50447	1.2582	0.13907	-1.39727	1.61503	-0.36769	-1.24734	1.57981	-0.05367	-1.52614	0.62388	0.3612	-0.98508	0.29721	-0.29721	-5.07896	57.238	-57.238	-87.198	4.058	22.344	60.796	50.844	5.62	-56.464	65.264	-14.858	-50.406	63.841	-2.169	-61.672	25.211	14.596	-39.807	12.01	-12.01	-205.243	16.35	21.14	15.33	16.52	17.93	9.29	3.43
407	0.20487	-0.20487	-0.91589	0.08823	0.23373	0.59394	0.37396	0.26066	-0.63462	0.25149	0.2413	-0.49279	1.45541	-0.04234	-1.41307	1.3169	-0.15535	-1.16155	0.50833	-0.50833	5.8477	14.289	-14.289	-63.882	6.154	16.302	41.427	26.083	18.18	-44.264	17.541	16.83	-34.371	101.513	-2.953	-98.56	91.852	-10.835	-81.017	35.455	-35.455	407.87	4.08	15.04	10.05	7.42	28.58	24.7	10.13
408	1.27317	-1.27317	-2.0484	-0.71484	0.79438	1.96885	1.18716	0.24547	-1.43263	0.93196	-0.27813	-0.65382	1.64862	-0.69202	-0.9566	0.44733	0.04752	-0.49485	-0.14506	0.14506	-5.55272	61.014	-61.014	-98.166	-34.257	38.069	94.354	56.893	11.764	-68.656	44.662	-13.329	-31.333	79.007	-33.164	-45.844	21.438	2.277	-23.715	-6.952	6.952	-266.104	17.43	27.5	17.94	10.86	17.84	6.45	1.99
410	0.75087	-0.75087	-0.62622	-0.33756	0.32763	0.63615	0.31998	0.05351	-0.37349	0.68527	-0.15887	-0.5264	0.93312	0.02845	-0.96156	0.81049	-0.21901	-0.59148	0.17668	-0.17668	7.56934	63.18	-63.18	-52.692	-28.403	27.567	53.527	26.923	4.503	-31.426	57.66	-13.368	-44.293	78.514	2.393	-80.908	68.197	-18.428	-49.769	14.866	-14.866	636.9	18.05	15.17	8.34	14.56	22.77	16.85	4.25
411	0.48621	-0.48621	-1.42041	-1.11914	0.42271	2.11683	0.63284	0.07818	-0.71102	0.31328	-0.63868	0.3254	1.24968	-0.5428	-0.70687	1.56797	0.21459	-1.78257	0.19257	-0.19257	-5.28842	27.206	-27.206	-79.48	-62.622	23.653	118.45	35.411	4.374	-39.786	17.53	-35.738	18.208	69.927	-30.373	-39.554	87.738	12.008	-99.746	10.775	-10.775	-295.919	7.77	28.28	10.74	7.71	15.64	26.78	3.08
412	0.50196	-0.50196	-1.25777	-0.56466	0.57069	1.25175	2.25347	-0.48896	-1.7645	-0.65113	0.05352	0.59762	-1.3773	0.52812	0.84917	-0.33852	-0.13497	0.47349	-0.22149	0.22149	-7.89691	28.656	-28.656	-71.804	-32.236	32.58	71.461	128.647	-27.914	-100.733	-37.172	3.055	34.117	-78.628	30.15	48.478	-19.326	-7.705	27.031	-12.644	12.644	-450.825	8.19	20.47	32.77	10.18	18.16	6.62	3.61
413	0.39036	-0.39036	-0.39393	0.23347	-0.07114	0.23159	1.26674	-0.12763	-1.13911	0.76899	0.73556	-1.50455	1.25663	0.02768	-1.28431	-0.55905	0.43057	0.12848	0.01177	-0.01177	-6.6865	28.341	-28.341	-28.6	16.951	-5.165	16.814	91.968	-9.266	-82.701	55.83	53.403	-109.233	91.234	2.01	-93.244	-40.588	31.26	9.328	0.855	-0.855	-485.453	8.1	6.51	24.95	23.58	26.35	10.26	0.24
415	0.96584	-0.96584	-2.09924	-0.43998	0.83519	1.70402	0.96514	-0.14775	-0.81739	0.79147	0.00975	-0.80121	-0.6652	-0.34071	1.00592	0.55506	0.20904	-0.7641	-0.39446	0.39446	-5.82854	52.453	-52.453	-114.006	-23.894	45.358	92.543	52.415	-8.024	-44.391	42.983	0.529	-43.513	-36.126	-18.504	54.63	30.144	11.353	-41.497	-21.423	21.423	-316.538	14.99	29.51	13.83	12.36	12.97	10.23	6.12
416	-0.01208	0.01208	-1.45719	-0.15676	0.57069	1.04327	2.94315	-0.11705	-2.8261	-0.02462	-0.38257	0.4072	1.13253	0.52084	-1.65337	0.80327	0.38059	-1.18386	0.17395	-0.17395	-7.03834	-0.596	0.596	-71.81	-7.725	28.123	51.412	145.038	-5.768	-139.27	-1.213	-18.853	20.067	55.811	25.667	-81.478	39.585	18.756	-58.341	8.572	-8.572	-346.849	0.17	17.6	40.62	5.56	19.61	13.99	2.45
418	-0.27046	0.27046	-1.12658	-0.3227	0.89827	0.55101	1.09126	-0.07651	-1.01475	-0.13228	-0.42753	0.55982	0.54982	0.60954	-1.15936	0.66583	-0.38798	-0.27785	0.86625	-0.86625	-6.5075	-18.535	18.535	-77.206	-22.115	61.56	37.761	74.785	-5.243	-69.542	-9.065	-29.299	38.365	37.68	41.772	-79.452	45.63	-26.589	-19.041	59.365	-59.365	-445.965	5.3	19.82	20.62	9.67	17.32	10.32	16.96
419	1.29411	-1.29411	-1.51267	-0.39448	0.6311	1.27605	1.10009	0.62276	-1.72286	0.39827	-0.543	0.14473	2.59299	-0.02589	-2.56711	0.72326	0.36288	-1.08614	0.19655	-0.19655	-5.06109	54.889	-54.889	-64.159	-16.732	26.768	54.123	46.66	26.414	-73.074	16.893	-23.031	6.139	109.98	-1.098	-108.883	30.677	15.391	-46.068	8.337	-8.337	-214.664	15.68	16.9	17.1	5.7	31.27	10.96	2.38
421	1.29845	-1.29845	0.99018	0.1064	-0.30418	-0.79239	-0.85403	-0.99807	1.8521	0.37674	-0.18368	-0.19306	0.30091	-0.05916	-0.24175	-0.28895	-0.59914	0.88809	0.14447	-0.14447	-4.29546	89.829	-89.829	68.502	7.361	-21.044	-54.819	-59.083	-69.048	128.131	26.064	-12.707	-13.356	20.818	-4.093	-16.725	-19.99	-41.45	61.439	9.995	-9.995	-297.167	25.67	17.62	28.17	5.63	5.36	14.7	2.86
422	0.76257	-0.76257	-0.64251	-0.21212	0.24022	0.6144	0.24371	-0.05958	-0.18414	0.54698	-0.10227	-0.44471	0.8145	0.11216	-0.92666	0.33029	-0.04458	-0.28571	0.18966	-0.18966	7.72878	76.937	-76.937	-64.824	-21.401	24.237	61.989	24.589	-6.011	-18.578	55.186	-10.318	-44.868	82.177	11.317	-93.493	33.324	-4.498	-28.826	19.135	-19.135	779.777	21.98	18.12	6.17	14.29	25.1	8.88	5.47
423	0.25641	-0.25641	-0.5018	-0.57398	-0.05927	1.13505	1.31825	0.05598	-1.37423	0.1879	-0.27594	0.08804	2.13225	0.00981	-2.14207	-0.36551	-0.36498	0.73049	0.41754	-0.41754	-5.70962	15.495	-15.495	-30.324	-34.686	-3.582	68.591	79.663	3.383	-83.046	11.355	-16.675	5.32	128.853	0.593	-129.446	-22.088	-22.056	44.144	25.232	-25.232	-345.035	4.43	14.75	23.24	4	36.9	9.46	7.21
424	0.17155	-0.17155	-1.73112	-1.10958	0.90566	1.93504	2.54151	-0.33267	-2.20885	0.91194	-0.31761	-0.59434	0.33418	0.43465	-0.76882	1.32624	-0.40899	-0.91725	0.12063	-0.12063	-5.61644	8.606	-8.606	-86.841	-55.661	45.432	97.07	127.493	-16.688	-110.805	45.747	-15.933	-29.814	16.764	21.804	-38.567	66.53	-20.517	-46.013	6.051	-6.051	-281.745	2.46	26.27	34.04	10.79	8.62	16.08	1.73
425	1.44583	-1.44583	-1.23862	-0.38505	0.41755	1.20613	0.57213	0.28957	-0.8617	1.71975	-0.30496	-1.41478	1.37518	-0.43883	-0.93635	0.78138	-0.17153	-0.60984	0.55046	-0.55046	1.06807	68.81	-68.81	-58.948	-18.325	19.872	57.402	27.229	13.781	-41.01	81.846	-14.514	-67.332	65.447	-20.885	-44.562	37.187	-8.164	-29.023	26.197	-26.197	50.831	19.66	16.62	9.75	21.31	15.72	9.46	7.48
426	0.61477	-0.61477	-1.36495	-0.19598	0.47975	1.08118	0.90696	0.68232	-1.58928	0.96552	0.10418	-1.0697	2.80776	-0.10826	-2.6995	0.0736	0.23489	-0.30849	0.41734	-0.41734	-4.61085	28.514	-28.514	-63.308	-9.09	22.251	50.146	42.066	31.647	-73.712	44.782	4.832	-49.613	130.226	-5.021	-125.205	3.414	10.894	-14.308	19.356	-19.356	-213.855	8.15	16.21	16.54	13.49	36.49	3.6	5.53
427	0.99661	-0.99661	-0.93676	-0.89722	0.95396	0.88002	0.00585	0.14762	-0.15347	-0.17008	-0.01989	0.18997	-0.00645	-0.24863	0.25508	-0.04382	0.40474	-0.36092	0.12356	-0.12356	-6.19593	115.09	-115.09	-108.178	-103.613	110.165	101.626	0.676	17.047	-17.723	-19.641	-2.297	21.938	-0.745	-28.712	29.457	-5.06	46.74	-41.68	14.268	-14.268	-715.515	32.88	31.19	4.97	5.94	8.31	12.63	4.08
428	-0.03468	0.03468	0.04803	0.04487	0.37615	-0.46905	1.46988	-1.51741	0.04752	1.19119	-0.22842	-0.96277	0.13624	0.56735	-0.70359	-0.93537	0.04547	0.8899	0.03908	-0.03908	-6.48963	-2.63	2.63	3.643	3.403	28.526	-35.572	111.473	-115.078	3.604	90.338	-17.323	-73.015	10.332	43.027	-53.359	-70.937	3.448	67.488	2.964	-2.964	-492.162	0.75	9.16	32.36	23.34	13.77	19.78	0.85
430	0.53278	-0.53278	0.50036	-0.20434	-0.25648	-0.03954	0.46944	-0.32285	-0.14659	0.27905	0.21168	-0.49074	0.10919	0.49929	-0.60847	0.54005	-0.67986	0.13981	1.17657	-1.17657	-0.95988	46.241	-46.241	43.427	-17.735	-22.26	-3.432	40.744	-28.021	-12.723	24.219	18.373	-42.592	9.476	43.334	-52.81	46.872	-59.006	12.134	102.116	-102.116	-83.31	13.21	9.38	9.82	9.54	13.73	15.13	29.18
431	0.21697	-0.21697	-0.07876	0.64664	-0.51422	-0.05367	0.97428	-0.30761	-0.66667	0.03475	0.0671	-0.10185	0.14673	-0.0237	-0.12303	-0.17852	0.24835	-0.06982	0.3884	-0.3884	-6.63511	31.135	-31.135	-11.301	92.791	-73.789	-7.701	139.807	-44.141	-95.666	4.986	9.629	-14.615	21.056	-3.401	-17.655	-25.618	35.637	-10.019	55.734	-55.734	-952.121	8.9	23.8	33.64	3.46	5.53	8.75	15.92
432	0.28721	-0.28721	-0.16618	0.57478	0.30045	-0.70905	0.44044	0.04739	-0.48783	0.02525	0.97823	-1.00348	1.19515	0.18318	-1.37832	0.13204	0.18082	-0.31286	-0.26484	0.26484	-6.4793	24.034	-24.034	-13.906	48.098	25.142	-59.334	36.857	3.965	-40.822	2.113	81.86	-83.973	100.012	15.328	-115.34	11.049	15.131	-26.181	-22.162	22.162	-542.197	6.87	15.35	11.1	23.69	30.76	5.9	6.33
433	1.75795	-1.75795	-2.12436	-0.27788	0.92613	1.47611	1.37519	0.56268	-1.93787	0.65227	-0.21911	-0.43316	0.99106	0.24783	-1.23889	-0.60677	0.44076	0.16601	0.38367	-0.38367	-6.51732	79.087	-79.087	-95.571	-12.501	41.665	66.407	61.867	25.314	-87.181	29.344	-9.857	-19.487	44.586	11.15	-55.735	-27.298	19.829	7.469	17.261	-17.261	-293.202	22.6	23.14	21.29	6.98	14.33	6.73	4.93
434	0.57572	-0.57572	-1.67106	-0.42129	-0.0029	2.09525	1.49668	-0.08134	-1.41533	0.95702	-0.35428	-0.60273	0.85278	-0.33519	-0.51759	-0.4816	0.11339	0.36821	0.2149	-0.2149	-6.30465	33.474	-33.474	-97.159	-24.495	-0.168	121.822	87.02	-4.73	-82.29	55.643	-20.599	-35.044	49.582	-19.488	-30.094	-28.001	6.593	21.408	12.495	-12.495	-366.565	9.56	31.28	24.19	12.96	11.38	7.06	3.57
436	1.5963	-1.5963	-1.02984	-0.67638	0.91212	0.7941	1.91817	-0.36376	-1.55441	-0.22587	0.51141	-0.28554	1.2458	0.38951	-1.63531	0.5654	0.10885	-0.67424	0.70644	-0.70644	-5.59061	74.805	-74.805	-48.26	-31.696	42.743	37.212	89.888	-17.046	-72.842	-10.585	23.965	-13.381	58.38	18.253	-76.633	26.495	5.101	-31.596	33.105	-33.105	-261.983	21.37	13	23.25	5.34	19.29	8.3	9.46
437	-0.19799	0.19799	-1.31222	-0.59236	0.18066	1.72392	0.88348	-0.02162	-0.86185	1.07652	0.10396	-1.18049	1.49498	0.28099	-1.77597	1.60793	0.05931	-1.66724	0.53194	-0.53194	-0.73244	-9.212	9.212	-61.056	-27.562	8.406	80.212	41.107	-1.006	-40.101	50.089	4.837	-54.927	69.56	13.074	-82.633	74.815	2.759	-77.574	24.751	-24.751	-34.079	2.63	20.18	11.6	15	21.74	21.77	7.07
438	0.70233	-0.70233	-0.88376	-0.42614	0.07745	1.23245	3.00972	-0.50465	-2.50507	0.05891	-0.26483	0.20592	0.36469	-0.19543	-0.16926	1.04438	0.19415	-1.23853	0.02226	-0.02226	-0.63342	39.667	-39.667	-49.914	-24.068	4.374	69.608	169.986	-28.502	-141.484	3.327	-14.957	11.63	20.598	-11.038	-9.56	58.986	10.966	-69.951	1.257	-1.257	-35.775	11.33	17.07	44.5	3.8	4.52	18.42	0.36
441	0.88785	-0.88785	-2.83518	-0.95764	0.9329	2.85992	1.99011	0.08179	-2.07189	0.40104	-0.09793	-0.3031	1.0232	0.24231	-1.26551	0.66098	-0.08146	-0.57953	0.86071	-0.86071	-6.06838	35.539	-35.539	-113.488	-38.333	37.343	114.478	79.661	3.274	-82.935	16.053	-3.92	-12.133	40.957	9.699	-50.656	26.458	-3.261	-23.197	34.453	-34.453	-242.908	10.15	32.57	23.23	4.03	13.09	7.09	9.84
443	0.09468	-0.09468	-0.791	-0.50801	0.93416	0.36486	1.35405	0.1069	-1.46095	-1.00122	-0.25771	1.25893	1.46893	0.5411	-2.01003	0.24895	0.11883	-0.36778	0.41648	-0.41648	-6.14225	5.561	-5.561	-46.458	-29.837	54.866	21.429	79.528	6.279	-85.806	-58.805	-15.136	73.941	86.275	31.781	-118.055	14.622	6.979	-21.601	24.461	-24.461	-360.754	1.59	14.47	23.62	18.96	29.19	5.17	6.99
444	0.72918	-0.72918	-0.79572	-0.64067	1.09311	0.34328	0.59647	0.34199	-0.93845	1.61341	-0.45649	-1.15692	1.28758	0.34064	-1.62821	0.12625	0.32013	-0.44638	0.06469	-0.06469	-0.98479	44.524	-44.524	-48.587	-39.119	66.745	20.961	36.42	20.882	-57.302	98.515	-27.873	-70.641	78.619	20.799	-99.419	7.709	19.547	-27.256	3.95	-3.95	-60.131	12.72	16.48	13.39	24.17	25.43	6.69	1.13
445	0.51145	-0.51145	-0.83968	0.50768	0.00068	0.33133	0.48034	0.34632	-0.82667	0.94273	-0.01315	-0.92958	2.28836	0.27241	-2.56077	0.51805	0.44334	-0.9614	0.27645	-0.27645	-5.85915	28.8	-28.8	-47.283	28.588	0.038	18.657	27.049	19.502	-46.55	53.086	-0.74	-52.345	128.859	15.34	-144.198	29.172	24.965	-54.137	15.567	-15.567	-329.933	8.23	10.84	10.51	15.06	39.01	11.9	4.45
446	0.32689	-0.32689	0.00742	0.12283	0.02869	-0.15895	0.87512	-0.35676	-0.51837	0.14608	0.06896	-0.21504	2.01507	-0.45611	-1.55896	1.57138	0.25523	-1.82661	0.17835	-0.17835	0.58943	22.839	-22.839	0.519	8.582	2.004	-11.105	61.143	-24.926	-36.217	10.206	4.818	-15.025	140.789	-31.867	-108.922	109.789	17.833	-127.622	12.461	-12.461	41.182	6.53	2.81	13.91	3.6	35.67	33.92	3.56
447	0.1304	-0.1304	-0.91227	-0.04952	0.51674	0.44505	1.24798	0.71305	-1.96103	0.54448	-0.1907	-0.35378	2.34476	-0.19852	-2.14624	0.66017	0.45565	-1.11582	0.61136	-0.61136	-5.07502	6.87	-6.87	-48.062	-2.609	27.224	23.447	65.748	37.566	-103.315	28.685	-10.047	-18.639	123.531	-10.459	-113.072	34.78	24.005	-58.786	32.209	-32.209	-267.371	1.96	10.76	24.15	6.76	33.8	13.37	9.2
453	0.38947	-0.38947	0.51727	0.41381	0.25428	-1.18536	-0.76967	-0.31708	1.08675	2.22095	-0.25695	-1.964	1.13633	0.03687	-1.1732	-0.63971	0.01937	0.62034	-0.15949	0.15949	1.64728	21.966	-21.966	29.174	23.339	14.341	-66.854	-43.409	-17.883	61.292	125.26	-14.492	-110.768	64.089	2.079	-66.168	-36.079	1.092	34.987	-8.995	8.995	92.905	6.28	13.72	14.96	33.72	18.61	10.15	2.57
454	0.2875	-0.2875	-0.04065	-0.40788	0.41293	0.0356	1.91729	-0.10073	-1.81656	0.07498	-0.1893	0.11432	1.6664	0.54667	-2.21306	0.73255	-0.16037	-0.57218	0.26342	-0.26342	-5.83159	18.059	-18.059	-2.553	-25.62	25.937	2.236	120.429	-6.327	-114.102	4.71	-11.89	7.181	104.67	34.337	-139.008	46.013	-10.073	-35.94	16.546	-16.546	-366.296	5.16	7.37	33.5	2.72	34.81	11.71	4.73
455	2.44326	-2.44326	-1.60337	-0.26208	0.94418	0.92127	0.7807	0.31608	-1.09678	0.55586	-0.15712	-0.39874	0.55652	-0.00697	-0.54956	0.11731	-0.31307	0.19575	0.27446	-0.27446	-5.37574	137.593	-137.593	-90.295	-14.759	53.172	51.882	43.966	17.8	-61.766	31.303	-8.848	-22.455	31.341	-0.392	-30.949	6.607	-17.631	11.024	15.456	-15.456	-302.738	39.31	20.5	15.1	7.68	8.9	4.09	4.42
456	-0.14592	0.14592	-2.10959	-0.66697	1.30534	1.47122	1.23236	0.05848	-1.29083	0.15879	-0.23339	0.0746	1.33603	0.29844	-1.63448	2.04601	0.23081	-2.27683	0.371	-0.371	1.25739	-6.891	6.891	-99.621	-31.496	61.642	69.475	58.195	2.761	-60.957	7.498	-11.021	3.523	63.091	14.093	-77.185	96.618	10.9	-107.518	17.52	-17.52	59.377	1.97	24.16	17.02	2.65	20.04	29.16	5.01
458	0.73717	-0.73717	-0.6725	-0.68302	0.58993	0.76559	1.01238	0.34591	-1.35828	0.09587	-0.68367	0.5878	1.45898	0.82594	-2.28492	0.35672	-0.30074	-0.05597	0.34941	-0.34941	-5.88569	44.235	-44.235	-40.355	-40.986	35.4	45.941	60.75	20.757	-81.507	5.753	-41.025	35.272	87.549	49.562	-137.112	21.406	-18.047	-3.359	20.967	-20.967	-353.184	12.64	12.42	20.32	10.9	32.09	5.64	5.99
459	0.60844	-0.60844	-0.55038	-0.0401	0.44964	0.14084	2.34776	-0.00621	-2.34155	-1.32226	0.42416	0.8981	-0.48978	0.29172	0.19806	-0.0222	0.3483	-0.32611	0.66061	-0.66061	-8.37071	35.78	-35.78	-32.365	-2.358	26.441	8.282	138.06	-0.365	-137.695	-77.756	24.943	52.813	-28.802	17.155	11.647	-1.305	20.482	-19.177	38.847	-38.847	-492.242	10.22	8.4	39.39	18.65	6.57	5.67	11.1
461	0.80118	-0.80118	-0.95841	-1.00089	-0.01316	1.97246	1.60266	-0.33469	-1.26797	0.40669	-0.34893	-0.05777	1.54584	-0.08428	-1.46156	0.30572	-0.32073	0.01501	-0.29392	0.29392	-5.63649	45.142	-45.142	-54.001	-56.394	-0.742	111.137	90.3	-18.858	-71.443	22.915	-19.66	-3.255	87.099	-4.749	-82.35	17.225	-18.071	0.846	-16.56	16.56	-317.584	12.9	23.93	23.11	6.08	24.21	5.04	4.73
462	0.25887	-0.25887	-1.58805	-0.48933	0.91601	1.16136	0.69003	-0.12452	-0.56551	1.0166	0.09829	-1.11489	1.45864	0.10944	-1.56808	0.77896	-0.67301	-0.10595	0.93767	-0.93767	3.30714	13.93	-13.93	-85.456	-26.332	49.293	62.496	37.132	-6.701	-30.431	54.706	5.289	-59.995	78.493	5.889	-84.382	41.917	-36.216	-5.701	50.458	-50.458	177.964	3.98	21.14	9.65	16.39	23.27	11.16	14.42
463	0.50878	-0.50878	-2.79695	-1.54341	1.424	2.91637	0.97696	0.39871	-1.37567	0.45873	0.04472	-0.50345	0.61096	0.23916	-0.85013	0.80638	0.03457	-0.84096	0.18406	-0.18406	-4.99451	26.338	-26.338	-144.789	-79.897	73.716	150.97	50.574	20.64	-71.214	23.747	2.315	-26.062	31.628	12.381	-44.008	41.744	1.79	-43.533	9.528	-9.528	-258.549	7.53	42.25	17.4	7.12	10.81	12.18	2.72
464	1.2801	-1.2801	-2.57828	0.10469	0.94158	1.53202	0.58035	0.39652	-0.97687	-0.42028	-0.12033	0.54062	0.17948	0.6795	-0.85897	1.38713	0.05541	-1.44254	0.09259	-0.09259	-6.00751	65.207	-65.207	-131.335	5.333	47.963	78.04	29.562	20.198	-49.761	-21.409	-6.13	27.538	9.142	34.613	-43.755	70.659	2.823	-73.482	4.717	-4.717	-306.016	18.63	29.91	11.33	6.99	11.2	20.59	1.35
465	0.78242	-0.78242	-1.04373	0.17239	0.50117	0.37017	0.71972	0.34498	-1.0647	2.09984	-0.71161	-1.38823	0.45524	0.27084	-0.72608	0.34094	0.14853	-0.48946	-0.1404	0.1404	-5.04872	51.307	-51.307	-68.443	11.305	32.865	24.274	47.196	22.622	-69.818	137.698	-46.664	-91.033	29.852	17.761	-47.613	22.357	9.74	-32.097	-9.207	9.207	-331.071	14.66	14.47	16.72	32.68	11.07	7.78	2.63
466	0.2271	-0.2271	-0.01607	-0.26728	0.26432	0.01904	0.47167	-0.0164	-0.45527	0.52255	-0.28472	-0.23783	1.80294	-0.387	-1.41594	0.5606	-0.25172	-0.30888	-0.23537	0.23537	-5.27404	21.839	-21.839	-1.546	-25.704	25.419	1.831	45.359	-1.578	-43.781	50.252	-27.38	-22.871	173.381	-37.216	-136.165	53.91	-24.207	-29.704	-22.634	22.634	-507.182	6.24	7.3	12.73	11.09	44.22	11.94	6.47
469	0.42357	-0.42357	-0.22645	-0.70016	0.27036	0.65625	1.84824	-0.34582	-1.50242	1.31049	0.05878	-1.36927	0.73804	0.14733	-0.88537	1.28091	0.51392	-1.79483	-0.18766	0.18766	-6.07635	22.279	-22.279	-11.911	-36.827	14.22	34.517	97.214	-18.189	-79.025	68.929	3.092	-72.021	38.819	7.749	-46.569	67.374	27.031	-94.405	-9.87	9.87	-319.605	6.37	10.19	25.18	20.14	12.2	23.11	2.82
470	1.72502	-1.72502	-0.3071	-0.43666	0.52816	0.21561	0.51442	0.59942	-1.11383	0.12975	-0.1345	0.00475	0.48144	0.05897	-0.5404	0.58911	-0.80542	0.21632	-0.31278	0.31278	-0.87307	127.992	-127.992	-22.786	-32.399	39.188	15.997	38.168	44.475	-82.643	9.627	-9.98	0.352	35.721	4.375	-40.096	43.71	-59.76	16.05	-23.207	23.207	-64.779	36.57	10.23	18.16	2.8	10.83	14.78	6.63
471	1.10317	-1.10317	-0.55574	0.03622	0.57574	-0.05621	0.58982	0.1338	-0.72362	-0.20847	0.55684	-0.34837	0.2164	-0.41831	0.20191	0.17391	0.13228	-0.30619	-0.16203	0.16203	-7.22429	110.39	-110.39	-55.611	3.624	57.612	-5.625	59.021	13.389	-72.41	-20.861	55.721	-34.86	21.654	-41.859	20.205	17.403	13.237	-30.64	-16.214	16.214	-722.91	31.54	16.17	18.78	12.94	9.07	6.86	4.63
475	0.18297	-0.18297	0.23823	0.30783	0.62881	-1.17488	-0.08976	-0.41402	0.50378	0.10787	0.0698	-0.17767	0.08595	-0.44215	0.3562	-0.51435	0.64509	-0.13074	0.41566	-0.41566	-1.27569	20.785	-20.785	27.062	34.969	71.432	-133.464	-10.197	-47.031	57.229	12.254	7.93	-20.184	9.763	-50.227	40.464	-58.429	73.281	-14.852	47.218	-47.218	-144.916	5.94	29.27	14.89	4.63	12.96	18.82	13.49
476	1.75553	-1.75553	-1.4309	0.26402	0.49351	0.67338	0.23899	0.3255	-0.56449	1.04589	0.41551	-1.46141	1.75073	-0.00071	-1.75003	0.59916	-0.05411	-0.54505	0.40417	-0.40417	-4.69739	84.949	-84.949	-69.241	12.776	23.881	32.584	11.565	15.751	-27.315	50.61	20.107	-70.717	84.717	-0.034	-84.683	28.993	-2.618	-26.375	19.558	-19.558	-227.305	24.27	14.55	6.15	17.33	24.2	7.91	5.59
478	0.15114	-0.15114	-2.51637	-0.81858	0.83121	2.50373	2.07602	0.48369	-2.55971	-0.00882	-0.71743	0.72626	0.9227	-0.02579	-0.89691	0.64556	0.09289	-0.73845	0.35222	-0.35222	-7.37106	6.91	-6.91	-115.054	-37.427	38.005	114.476	94.92	22.115	-117.036	-0.403	-32.803	33.206	42.188	-1.179	-41.009	29.516	4.247	-33.764	16.104	-16.104	-337.021	1.97	32.79	30.28	9.43	11.89	9.04	4.6
479	0.67241	-0.67241	-1.22412	-0.57173	0.13111	1.66474	0.72178	0.58937	-1.31116	0.73764	-0.113	-0.62465	1.07953	0.5048	-1.58432	1.16291	0.43495	-1.59786	0.1857	-0.1857	2.64844	35.061	-35.061	-63.828	-29.811	6.836	86.802	37.635	30.731	-68.366	38.462	-5.892	-32.57	56.288	26.321	-82.609	60.636	22.679	-83.315	9.683	-9.683	138.094	10.02	21.52	15.14	10.15	19.84	20.56	2.77
480	0.96873	-0.96873	-1.88232	-0.76004	0.65605	1.98631	2.27289	-0.36357	-1.90932	0.54712	-0.5665	0.01937	0.58288	0.22193	-0.8048	-0.21543	-0.34142	0.55685	-0.2079	0.2079	0.87392	49.125	-49.125	-95.455	-38.542	33.269	100.728	115.261	-18.437	-96.824	27.745	-28.728	0.982	29.558	11.254	-40.813	-10.925	-17.314	28.238	-10.543	10.543	44.317	14.04	28.03	30.3	8.07	10.05	6.51	3.01
481	0.88047	-0.88047	-0.78345	0.29194	0.24986	0.24164	-0.19895	0.35043	-0.15148	0.40129	0.01611	-0.4174	2.07199	-0.27814	-1.79385	1.22845	0.0941	-1.32255	-0.5072	0.5072	-4.21069	52.969	-52.969	-47.132	17.563	15.032	14.537	-11.969	21.082	-9.113	24.142	0.969	-25.111	124.651	-16.733	-107.918	73.903	5.661	-79.565	-30.513	30.513	-253.315	15.13	9.24	4.72	7.04	33.22	21.92	8.72
482	0.46707	-0.46707	-0.89924	-0.27148	0.77507	0.39565	0.85666	0.26866	-1.12532	-0.47735	0.16284	0.3145	-0.20667	-0.11145	0.31812	2.53646	-0.42255	-2.1139	0.05752	-0.05752	-6.35186	30.635	-30.635	-58.981	-17.806	50.836	25.95	56.188	17.621	-73.809	-31.309	10.681	20.628	-13.555	-7.31	20.865	166.365	-27.715	-138.649	3.773	-3.773	-416.614	8.75	15.69	18.57	7.42	4.92	43.57	1.08
483	0.72236	-0.72236	-2.63155	-0.70288	0.75223	2.5822	1.48176	0.69705	-2.1788	0.3903	-0.49239	0.10209	0.40187	-0.05431	-0.34756	0.75337	0.12719	-0.88056	0.3491	-0.3491	-6.30398	35.402	-35.402	-128.968	-34.447	36.865	126.549	72.618	34.161	-106.779	19.128	-24.131	5.003	19.695	-2.662	-17.033	36.921	6.234	-43.155	17.109	-17.109	-308.947	10.11	36.5	25.63	6.18	5.25	11.44	4.89
485	0.08522	-0.08522	-0.52728	-0.05925	0.171	0.41554	0.20622	0.03043	-0.23665	-0.06402	-0.05646	0.12048	0.30422	-0.11506	-0.18916	2.84736	-0.58144	-2.26592	0.43047	-0.43047	-4.98892	7.268	-7.268	-44.967	-5.053	14.583	35.437	17.586	2.595	-20.182	-5.459	-4.815	10.274	25.944	-9.812	-16.132	242.824	-49.585	-193.238	36.711	-36.711	-425.456	2.08	11.49	5.4	2.25	6.01	62.29	10.49
486	2.29153	-2.29153	-2.29569	-0.09234	0.8865	1.50153	0.88761	0.3682	-1.25581	0.11899	-0.29791	0.17892	0.5317	0.33583	-0.86753	0.67467	0.24195	-0.91662	0.36124	-0.36124	-5.40919	109.02	-109.02	-109.218	-4.393	42.176	71.436	42.228	17.517	-59.746	5.661	-14.173	8.512	25.296	15.977	-41.273	32.098	11.511	-43.608	17.186	-17.186	-257.344	31.15	25.81	14.57	3.24	9.51	10.82	4.91
487	1.58466	-1.58466	-2.2779	-0.51164	0.89588	1.89366	1.94318	0.27102	-2.2142	0.7932	-0.07777	-0.71543	0.70496	0.6681	-1.37305	1.17314	0.04267	-1.21581	0.24598	-0.24598	-6.07651	61.743	-61.743	-88.754	-19.935	34.906	73.783	75.712	10.56	-86.272	30.905	-3.03	-27.875	27.467	26.031	-53.498	45.709	1.662	-47.371	9.584	-9.584	-236.758	17.64	23.22	23.14	8.4	11.57	13.3	2.74
488	2.57305	-2.57305	-1.25026	-0.32187	0.49628	1.07586	0.32907	0.49712	-0.82619	-0.17229	-0.06999	0.24228	0.62484	0.1177	-0.74254	0.81455	0.12477	-0.93932	0.29897	-0.29897	-5.25819	139.306	-139.306	-67.69	-17.426	26.869	58.248	17.816	26.914	-44.731	-9.328	-3.789	13.117	33.829	6.372	-40.202	44.1	6.755	-50.855	16.186	-16.186	-284.681	39.8	17.99	10.23	3.21	10.58	13.57	4.62
491	0.07059	-0.07059	-0.42901	-0.50179	0.31771	0.61309	3.36319	-0.78166	-2.58153	-0.12013	0.11552	0.00461	0.00925	0.29392	-0.30317	0.27242	0.28529	-0.55771	0.3197	-0.3197	-7.36077	5.193	-5.193	-31.558	-36.912	23.371	45.099	247.399	-57.5	-189.899	-8.837	8.498	0.339	0.681	21.621	-22.301	20.04	20.986	-41.026	23.518	-23.518	-541.465	1.48	11.72	62.47	2.48	6.27	8.86	6.72
492	0.62808	-0.62808	-1.89809	-0.50052	0.6348	1.76382	2.70554	0.27778	-2.98332	-1.33874	0.3303	1.00844	0.85335	0.24758	-1.10093	1.18102	0.05437	-1.23539	0.36436	-0.36436	-7.32531	24.353	-24.353	-73.596	-19.407	24.613	68.39	104.904	10.77	-115.674	-51.908	12.807	39.101	33.087	9.6	-42.687	45.792	2.108	-47.9	14.127	-14.127	-284.029	6.96	20.28	31.51	13	10.82	13.38	4.04
494	0.43582	-0.43582	-1.36008	-0.30864	0.51697	1.15175	3.56271	-0.65827	-2.90444	-0.15253	0.04568	0.10685	0.09465	0.03335	-0.128	0.60484	0.07712	-0.68196	0.28271	-0.28271	-6.81244	25.037	-25.037	-78.134	-17.731	29.699	66.166	204.672	-37.817	-166.855	-8.763	2.624	6.138	5.437	1.916	-7.353	34.747	4.43	-39.177	16.241	-16.241	-391.363	7.15	20.61	53.08	2.13	1.83	10.56	4.64
495	0.722	-0.722	0.0824	0.01686	-0.1984	0.09914	1.06998	-0.518	-0.55197	-0.63309	-0.45891	1.092	0.21734	0.23135	-0.4487	1.02047	0.15452	-1.17499	-0.15698	0.15698	2.17049	61.053	-61.053	6.968	1.425	-16.777	8.384	90.478	-43.803	-46.675	-53.535	-38.806	92.341	18.379	19.563	-37.942	86.292	13.067	-99.358	-13.274	13.274	183.539	17.44	3.59	19.59	20.84	8.22	26.52	3.79
496	0.22731	-0.22731	-0.70984	0.23362	0.46812	0.0081	2.83688	-0.80835	-2.02853	0.87344	-0.17849	-0.69495	1.04183	0.11034	-1.15217	0.21943	-0.0543	-0.16513	-0.00206	0.00206	-6.7889	14.942	-14.942	-46.66	15.357	30.771	0.532	186.478	-53.136	-133.343	57.414	-11.733	-45.681	68.483	7.253	-75.736	14.424	-3.569	-10.854	-0.135	0.135	-446.259	4.27	11.06	45.69	14.73	20.6	3.61	0.04
497	1.28898	-1.28898	-1.30325	-0.62039	0.43748	1.48616	1.34435	0.9427	-2.28705	0.78045	-0.079	-0.70145	0.56821	-0.0927	-0.47551	0.78328	-0.0484	-0.73489	0.01224	-0.01224	-0.8647	69.05	-69.05	-69.815	-33.234	23.436	79.613	72.017	50.5	-122.517	41.809	-4.232	-37.577	30.439	-4.966	-25.473	41.96	-2.593	-39.368	0.656	-0.656	-46.322	19.73	21.35	27.79	11.34	7.99	11.62	0.19
498	-0.05803	0.05803	-2.29801	-0.3278	0.98824	1.63757	2.50845	0.31604	-2.82449	0.31358	0.24947	-0.56305	0.95648	-0.14333	-0.81315	1.4457	0.58865	-2.03435	0.87745	-0.87745	-7.1985	-2.352	2.352	-93.167	-13.29	40.066	66.392	101.699	12.813	-114.512	12.713	10.114	-22.827	38.778	-5.811	-32.967	58.612	23.865	-82.478	35.574	-35.574	-291.846	0.67	22.79	30.89	5.08	10.25	20.16	10.16
499	0.48084	-0.48084	-0.70695	0.13921	0.49923	0.06851	1.72997	-0.04006	-1.68991	0.22601	0.27376	-0.49978	0.56785	0.33874	-0.90659	-0.21218	-0.04286	0.25504	1.43111	-1.43111	-7.16298	30.146	-30.146	-44.322	8.728	31.299	4.295	108.46	-2.511	-105.949	14.17	17.164	-31.333	35.601	21.237	-56.839	-13.303	-2.687	15.99	89.724	-89.724	-449.083	8.61	10.8	30.63	6.93	13.21	4.18	25.64
502	-0.02219	0.02219	0.12348	-0.47885	0.57166	-0.21629	0.92399	-0.62126	-0.30273	0.83892	0.43906	-1.27798	0.85807	0.11138	-0.96944	0.63595	0.6383	-1.27426	0.62229	-0.62229	1.19881	-1.595	1.595	8.873	-34.408	41.077	-15.542	66.394	-44.642	-21.753	60.281	31.549	-91.83	61.657	8.003	-69.66	45.697	45.866	-91.563	44.715	-44.715	86.142	0.46	10.78	15.86	21.73	18.76	19.63	12.78
504	0.74521	-0.74521	-1.6585	-0.45528	0.63732	1.47646	3.35555	-0.29877	-3.05678	0.08868	0.09165	-0.18032	0.5472	0.04615	-0.59335	1.16488	0.17913	-1.34401	0.55424	-0.55424	-7.23064	32.466	-32.466	-72.254	-19.835	27.765	64.323	146.188	-13.016	-133.172	3.863	3.993	-7.856	23.839	2.01	-25.85	50.749	7.804	-58.553	24.146	-24.146	-315.01	9.28	19.51	39.91	1.69	7.1	15.61	6.9
505	0.89785	-0.89785	-2.10962	-0.29827	0.97016	1.43773	2.88226	0.03987	-2.92213	-0.99809	0.34863	0.64946	-0.68364	0.23073	0.45292	0.39375	0.24398	-0.63773	0.61914	-0.61914	-7.89985	38.793	-38.793	-91.149	-12.887	41.917	62.119	124.532	1.722	-126.255	-43.124	15.063	28.061	-29.538	9.969	19.569	17.013	10.541	-27.554	26.751	-26.751	-341.324	11.08	21.9	35.83	10.17	7.02	6.37	7.64
506	0.40494	-0.40494	-0.28282	0.44152	-0.09218	-0.06652	-1.14792	0.00678	1.14114	0.9311	-0.7362	-0.19489	0.72704	0.11719	-0.84423	-0.23376	0.4105	-0.17673	-0.4612	0.4612	-5.18793	32.851	-32.851	-22.944	35.819	-7.479	-5.396	-93.127	0.55	92.577	75.537	-59.726	-15.811	58.982	9.507	-68.49	-18.964	33.302	-14.338	-37.415	37.415	-420.879	9.39	8.39	26.53	19.32	18.21	7.47	10.69
508	0.11104	-0.11104	-0.66657	-0.08534	0.18081	0.5711	1.85997	-0.38311	-1.47686	0.46321	-0.67288	0.20968	0.77056	0.52077	-1.29133	-0.25489	1.21844	-0.96355	0.44796	-0.44796	-5.93932	7.02	-7.02	-42.14	-5.395	11.431	36.105	117.587	-24.22	-93.367	29.284	-42.54	13.256	48.715	32.923	-81.638	-16.114	77.03	-60.916	28.32	-28.32	-375.483	2.01	11.18	30.14	10.26	18.62	19.71	8.09
509	0.77546	-0.77546	-1.16871	-0.84262	0.68217	1.32917	3.04879	-0.72559	-2.3232	0.06684	-0.1972	0.13036	-0.0201	0.21253	-0.19243	0.29814	0.02785	-0.32599	0.67079	-0.67079	-7.06745	44.791	-44.791	-67.505	-48.67	39.402	76.773	176.1	-41.91	-134.189	3.861	-11.39	7.53	-1.161	12.276	-11.115	17.22	1.609	-18.829	38.745	-38.745	-408.219	12.8	20.61	44.33	2.7	3.34	5.15	11.07
510	1.07595	-1.07595	-0.99924	-0.04172	0.32261	0.71836	0.11743	0.38014	-0.49757	0.84893	-0.07915	-0.76978	1.49852	-0.06162	-1.4369	1.10562	-0.13099	-0.97463	0.45062	-0.45062	6.25995	61.319	-61.319	-56.947	-2.378	18.385	40.939	6.692	21.664	-28.356	48.381	-4.511	-43.87	85.401	-3.512	-81.889	63.009	-7.465	-55.544	25.681	-25.681	356.755	17.52	13.98	7.15	13.18	23.9	16.94	7.34
511	1.32388	-1.32388	-1.54031	-0.52842	1.11124	0.95749	1.87664	0.65914	-2.53578	-0.57452	-0.3005	0.87502	0.03089	0.16328	-0.19416	-0.04264	-0.25931	0.30195	0.49483	-0.49483	-7.59475	70.906	-70.906	-82.498	-28.302	59.517	51.283	100.511	35.303	-135.814	-30.771	-16.094	46.865	1.654	8.745	-10.399	-2.284	-13.889	16.172	26.503	-26.503	-406.769	20.26	20.29	33.76	11.09	2.73	4.29	7.57
512	1.65748	-1.65748	-0.34285	0.18113	0.21491	-0.05319	0.17735	0.21921	-0.39656	0.3834	0.5815	-0.9649	0.03436	0.49696	-0.53132	-1.50257	0.09315	1.40942	-0.51279	0.51279	-5.85369	105.469	-105.469	-21.816	11.526	13.675	-3.384	11.285	13.949	-25.234	24.397	37.002	-61.399	2.186	31.623	-33.809	-95.612	5.927	89.685	-32.63	32.63	-372.482	30.13	5.07	5.6	14.06	9.35	26.47	9.32
514	1.41889	-1.41889	-2.38666	-0.46278	1.07665	1.77279	2.26378	-0.02469	-2.23909	-0.22692	-0.00095	0.22787	1.56065	0.2717	-1.83235	0.29834	0.22543	-0.52378	0.62543	-0.62543	-0.39249	57.013	-57.013	-95.9	-18.595	43.261	71.234	90.963	-0.992	-89.97	-9.118	-0.038	9.156	62.709	10.917	-73.627	11.988	9.058	-21.046	25.131	-25.131	-15.771	16.29	23.88	25.85	2.61	19.48	4.72	7.18
515	0.29915	-0.29915	-0.97864	-0.58742	0.62639	0.93967	3.47301	-0.70056	-2.77245	0.05325	0.1645	-0.21775	-0.10975	0.316	-0.20625	0.23505	0.32365	-0.5587	0.21539	-0.21539	-7.70112	19.072	-19.072	-62.392	-37.451	39.935	59.908	221.418	-44.664	-176.755	3.395	10.488	-13.882	-6.997	20.146	-13.149	14.986	20.634	-35.62	13.732	-13.732	-490.978	5.45	17.47	56.88	3.48	4.76	8.04	3.92
518	0.38403	-0.38403	-1.48779	-0.59854	0.26782	1.81851	2.66797	-0.31518	-2.35279	0.1809	0.3407	-0.5216	0.55701	0.13693	-0.69393	1.37156	-0.01994	-1.35162	-0.41542	0.41542	-0.56489	18.21	-18.21	-70.548	-28.382	12.699	86.23	126.509	-14.945	-111.564	8.578	16.155	-24.733	26.412	6.493	-32.905	65.037	-0.946	-64.091	-19.698	19.698	-26.786	5.2	22.4	34.01	5.84	8.47	18.45	5.63
519	0.64362	-0.64362	-2.67458	-1.04275	1.35935	2.35798	1.76153	0.86682	-2.62834	0.47347	-0.37369	-0.09978	0.72952	-0.07629	-0.65322	1.42142	-0.10234	-1.31908	0.18333	-0.18333	-5.71839	28.077	-28.077	-116.672	-45.488	59.299	102.861	76.842	37.813	-114.655	20.654	-16.301	-4.353	31.823	-3.328	-28.495	62.006	-4.464	-57.542	7.997	-7.997	-249.451	8.02	31.36	27.36	5.28	8.62	17.08	2.28
521	1.21056	-1.21056	-0.03583	-0.59769	0.37807	0.25544	0.1806	-0.3293	0.1487	-0.12926	0.17473	-0.04547	0.26333	-0.32367	0.06034	1.01711	-0.18838	-0.82873	0.54878	-0.54878	-1.30027	109.466	-109.466	-3.24	-54.046	34.187	23.099	16.331	-29.777	13.446	-11.688	15.8	-4.112	23.812	-29.268	5.456	91.973	-17.034	-74.939	49.624	-49.624	-117.578	31.28	12.6	6.59	3.93	7.58	23.84	14.18
522	1.25117	-1.25117	-0.81148	-0.63606	0.25018	1.19736	0.80837	0.96734	-1.77571	-0.19926	-0.0821	0.28136	1.09623	0.10588	-1.20211	0.61939	0.03136	-0.65075	0.52417	-0.52417	-0.82992	70.907	-70.907	-45.988	-36.047	14.178	67.857	45.812	54.822	-100.634	-11.293	-4.653	15.946	62.126	6.001	-68.127	35.102	1.777	-36.88	29.706	-29.706	-47.034	20.26	16.26	22.21	3.89	18.61	10.28	8.49
524	0.54197	-0.54197	-0.1282	-0.33525	-0.14492	0.60837	1.4944	-0.65235	-0.84205	0.19753	-0.3298	0.13227	0.83905	-0.2863	-0.55275	0.91813	0.82689	-1.74502	-0.0359	0.0359	0.33376	42.068	-42.068	-9.951	-26.023	-11.249	47.223	115.998	-50.636	-65.362	15.333	-25.6	10.267	65.129	-22.223	-42.905	71.267	64.184	-135.451	-2.786	2.786	25.907	12.02	10.46	25.91	5.85	15.43	29.53	0.8
525	-0.22114	0.22114	1.28854	-0.02417	-0.64981	-0.61457	1.047	-0.69078	-0.35622	-0.63565	-0.37166	1.00731	-0.3639	0.05303	0.31087	0.78518	0.25392	-1.0391	-0.07089	0.07089	-6.70384	-18.423	18.423	107.351	-2.013	-54.137	-51.201	87.227	-57.55	-29.677	-52.957	-30.963	83.92	-30.317	4.418	25.899	65.415	21.154	-86.569	-5.906	5.906	-558.508	5.26	23.07	20.68	19.55	8.03	21.71	1.69
526	-0.14361	0.14361	-0.74052	0.21809	0.09283	0.42961	2.08205	-0.39487	-1.68718	-0.51511	0.42609	0.08902	-0.1913	0.19152	-0.00023	0.35798	0.72796	-1.08594	-0.44286	0.44286	-7.24231	-10.867	10.867	-56.038	16.504	7.025	32.51	157.557	-29.881	-127.676	-38.98	32.244	6.737	-14.476	14.493	-0.017	27.089	55.088	-82.177	-33.513	33.513	-548.053	3.1	12.65	40.75	10.17	4.14	19.61	9.58
527	0.58058	-0.58058	-1.84648	-0.6902	0.74452	1.79215	2.36623	0.12058	-2.48681	-0.21016	0.46024	-0.25008	1.28564	0.19391	-1.47955	1.91028	0.18185	-2.09212	1.0503	-1.0503	1.85273	21.133	-21.133	-67.21	-25.122	27.1	65.232	86.128	4.389	-90.517	-7.65	16.752	-9.103	46.796	7.058	-53.854	69.532	6.619	-76.151	38.23	-38.23	67.437	6.04	18.92	25.24	3.69	14.38	20.81	10.92
529	1.19718	-1.19718	-1.18731	-0.35616	0.45892	1.08455	1.16356	0.26546	-1.42902	-0.77748	0.16697	0.6105	1.04659	0.68677	-1.73336	0.0214	0.17576	-0.19716	0.75272	-0.75272	-6.30413	62.985	-62.985	-62.466	-18.738	24.145	57.06	61.217	13.966	-75.183	-40.904	8.785	32.119	55.063	36.132	-91.195	1.126	9.247	-10.373	39.602	-39.602	-331.67	18	17.08	19.49	10.43	20.89	2.8	11.31
530	0.67766	-0.67766	-0.72121	-0.30247	0.38332	0.64036	0.38633	-0.09064	-0.29569	0.52631	-0.10207	-0.42425	1.01793	0.05915	-1.07708	0.49449	-0.08063	-0.41386	0.18218	-0.18218	8.11674	61.468	-61.468	-65.419	-27.436	34.77	58.085	35.043	-8.222	-26.821	47.74	-9.258	-38.482	92.333	5.365	-97.698	44.853	-7.313	-37.54	16.525	-16.525	736.243	17.56	17.64	8.84	12.32	27.15	11.77	4.72
531	1.29341	-1.29341	-1.35516	-0.69912	0.47541	1.57886	2.34251	0.01464	-2.35715	0.7676	0.12534	-0.89293	1.46516	0.53715	-2.00231	0.02499	0.45185	-0.47684	0.16347	-0.16347	-5.76556	54.528	-54.528	-57.131	-29.473	20.043	66.562	98.756	0.617	-99.373	32.36	5.284	-37.644	61.769	22.645	-84.414	1.054	19.049	-20.103	6.892	-6.892	-243.065	15.58	17.67	28.3	10	20.88	5.59	1.97
532	1.38267	-1.38267	-2.16791	-0.59089	0.91249	1.84632	1.98918	0.46635	-2.45553	-0.76274	-0.2336	0.99634	1.14975	0.02261	-1.17236	0.33843	0.18678	-0.52521	0.75049	-0.75049	-6.81144	54.774	-54.774	-85.882	-23.408	36.148	73.142	78.801	18.474	-97.276	-30.216	-9.254	39.47	45.547	0.896	-46.443	13.407	7.399	-20.806	29.731	-29.731	-269.835	15.65	22.72	25.15	9.96	13.14	4.89	8.49
533	0.21573	-0.21573	0.97667	0.77092	-0.29468	-1.45291	-0.85004	-0.4234	1.27344	0.87642	-0.48794	-0.38848	0.72031	-0.24849	-0.47182	-0.07739	0.812	-0.73461	-0.4365	0.4365	-5.38114	15.161	-15.161	68.637	54.178	-20.709	-102.106	-59.738	-29.755	89.493	61.592	-34.291	-27.301	50.621	-17.463	-33.158	-5.439	57.065	-51.626	-30.676	30.676	-378.168	4.33	24.39	21.32	13.7	11.97	15.53	8.76
534	1.84012	-1.84012	-1.8215	-0.47428	0.54676	1.74903	1.19666	0.84554	-2.0422	0.69175	0.04651	-0.73826	-0.04106	0.44462	-0.40356	0.19921	-0.3607	0.16149	-0.25163	0.25163	-6.09489	93.13	-93.13	-92.188	-24.004	27.672	88.52	60.564	42.794	-103.358	35.01	2.354	-37.364	-2.078	22.503	-20.425	10.082	-18.255	8.173	-12.735	12.735	-308.468	26.61	25.82	23.42	10.34	6.13	4.05	3.64
535	-0.15959	0.15959	0.39851	-0.67739	0.37877	-0.09989	-0.16178	-0.05408	0.21587	-0.13203	0.42768	-0.29564	-0.7036	0.17956	0.52405	-0.70366	-0.19821	0.90187	0.18134	-0.18134	0.02717	-19.627	19.627	49.01	-83.307	46.581	-12.284	-19.896	-6.651	26.548	-16.238	52.596	-36.358	-86.53	22.082	64.448	-86.537	-24.376	110.913	22.302	-22.302	3.341	5.61	18.9	6.63	12.71	21.57	28.21	6.37
536	1.36153	-1.36153	-1.1001	-0.09236	0.45819	0.73428	2.75448	-0.3437	-2.41078	-0.54413	0.34524	0.1989	0.21315	-0.14641	-0.06674	0.98029	-0.06525	-0.91504	0.59369	-0.59369	1.97863	67.813	-67.813	-54.792	-4.6	22.821	36.572	137.192	-17.119	-120.073	-27.102	17.195	9.906	10.616	-7.292	-3.324	48.825	-3.25	-45.575	29.57	-29.57	98.549	19.38	13.05	36.75	6.33	2.56	13.49	8.45
537	-0.46432	0.46432	-1.65305	-0.04839	0.6789	1.02255	0.73961	0.08523	-0.82484	0.52039	0.26074	-0.78113	1.13664	0.37453	-1.51117	0.9616	-0.10792	-0.85368	0.9985	-0.9985	0.88228	-25.137	25.137	-89.49	-2.62	36.753	55.357	40.04	4.614	-44.654	28.172	14.115	-42.287	61.534	20.276	-81.81	52.058	-5.842	-46.215	54.055	-54.055	47.763	7.18	20.69	12.1	10.07	20.48	14.04	15.44
538	0.80048	-0.80048	-0.75437	-0.23443	0.35363	0.63517	0.48532	-0.13875	-0.34657	0.61866	-0.1489	-0.46976	1.01584	-0.02885	-0.98699	0.58753	-0.04129	-0.54624	0.15072	-0.15072	7.65448	67.116	-67.116	-63.249	-19.655	29.649	53.255	40.691	-11.634	-29.057	51.871	-12.485	-39.386	85.172	-2.419	-82.753	49.261	-3.462	-45.799	12.637	-12.637	641.78	19.18	16.64	9.96	13.04	23.99	13.58	3.61
539	2.30923	-2.30923	-1.99993	-0.65933	1.07781	1.58145	1.40195	0.02655	-1.4285	-0.3385	-0.00499	0.34349	0.38699	-0.23157	-0.15542	0.07433	-0.31013	0.2358	0.30582	-0.30582	-0.5095	119.841	-119.841	-103.789	-34.217	55.934	82.072	72.756	1.378	-74.134	-17.567	-0.259	17.826	20.083	-12.017	-8.066	3.857	-16.094	12.237	15.871	-15.871	-26.441	34.24	26.55	20.98	5.06	4.59	4.05	4.53
540	2.34021	-2.34021	-1.00513	0.18728	0.28179	0.53606	0.32366	0.31467	-0.63833	0.76668	0.22062	-0.9873	1.06413	-0.2995	-0.76462	0.34545	0.19366	-0.53911	0.06009	-0.06009	-5.23155	139.167	-139.167	-59.773	11.137	16.757	31.879	19.247	18.713	-37.96	45.593	13.119	-58.712	63.281	-17.811	-45.471	20.543	11.516	-32.06	3.573	-3.573	-311.108	39.76	13.09	8.17	14.9	15.54	7.51	1.02
541	0.35537	-0.35537	-0.79458	-0.04796	0.51963	0.3229	0.36083	0.27856	-0.63939	0.21572	-0.10442	-0.11129	0.01252	-0.04527	0.03275	2.65185	-0.62476	-2.02709	0.18145	-0.18145	-5.52164	29.363	-29.363	-65.652	-3.962	42.935	26.679	29.814	23.016	-52.83	17.824	-8.628	-9.196	1.035	-3.741	2.706	219.108	-51.621	-167.487	14.992	-14.992	-456.223	8.39	15.51	11.81	3.86	0.92	55.23	4.28
542	0.16847	-0.16847	-1.46427	-0.87236	1.10815	1.22848	2.44394	-0.37281	-2.07113	-0.95531	-0.42071	1.37601	0.05459	0.24027	-0.29486	1.44683	-0.08502	-1.36181	-0.20486	0.20486	-6.70698	8.652	-8.652	-75.203	-44.804	56.913	63.093	125.518	-19.147	-106.371	-49.064	-21.607	70.671	2.804	12.34	-15.144	74.308	-4.367	-69.941	-10.521	10.521	-344.463	2.47	19.76	33.13	17.1	3.93	20.61	3.01
543	1.2448	-1.2448	-2.10794	-0.38045	0.47815	2.01024	1.10914	0.59981	-1.70895	0.51611	0.06701	-0.58312	2.56602	-0.16615	-2.39987	0.53302	0.4223	-0.95532	0.23556	-0.23556	2.77909	49.933	-49.933	-84.557	-15.261	19.18	80.638	44.492	24.061	-68.552	20.703	2.688	-23.391	102.932	-6.665	-96.267	21.381	16.94	-38.321	9.449	-9.449	111.479	14.27	23.6	16.15	6.3	28.46	8.53	2.7
544	0.94694	-0.94694	-1.5031	-0.85455	0.74248	1.61516	2.68248	-0.3104	-2.37208	0.03959	-0.03306	-0.00653	0.19023	0.48352	-0.67375	1.90134	-0.09148	-1.80986	0.38377	-0.38377	3.66415	42.019	-42.019	-66.697	-37.919	32.946	71.67	119.03	-13.773	-105.256	1.757	-1.467	-0.29	8.441	21.455	-29.896	84.368	-4.059	-80.309	17.029	-17.029	162.589	12.01	19.77	32.04	0.46	7.34	23.53	4.87
545	0.57272	-0.57272	-0.1492	0.0186	-0.22317	0.35377	0.77128	0.35944	-1.13073	0.58172	-0.00125	-0.58047	0.19612	-0.30614	0.11002	-0.43225	1.70208	-1.26983	-0.05473	0.05473	-6.7545	47.896	-47.896	-12.477	1.556	-18.664	29.585	64.502	30.06	-94.563	48.649	-0.105	-48.544	16.402	-25.603	9.201	-36.149	142.345	-106.196	-4.577	4.577	-564.878	13.68	6.89	22.72	13.88	6	35.51	1.31
546	0.25	-0.25	-0.55295	0.04866	0.09476	0.40953	0.77681	0.30703	-1.08383	0.72931	-0.15318	-0.57613	1.16125	-0.64086	-0.52039	1.59373	-0.44646	-1.14728	-0.49428	0.49428	-5.68957	17.224	-17.224	-38.096	3.352	6.529	28.215	53.519	21.153	-74.672	50.247	-10.553	-39.693	80.006	-44.153	-35.853	109.802	-30.759	-79.043	-34.054	34.054	-391.988	4.92	9.47	18.31	12.85	17.74	26.98	9.73
548	0.73138	-0.73138	-0.93161	-0.31589	0.50659	0.74092	0.20629	0.01714	-0.22343	0.56167	-0.04315	-0.51852	0.86012	0.12844	-0.98856	0.69678	-0.17821	-0.51857	0.21588	-0.21588	7.549	62.888	-62.888	-80.104	-27.162	43.559	63.707	17.738	1.473	-19.211	48.295	-3.71	-44.585	73.957	11.044	-85.001	59.912	-15.323	-44.589	18.562	-18.562	649.098	17.97	20.54	5.28	13.27	22.71	14.93	5.3
549	2.26074	-2.26074	-1.50711	-0.36396	0.54221	1.32886	1.58523	0.01767	-1.6029	0.92338	-0.36189	-0.56149	0.95244	0.48924	-1.44168	-0.19456	0.35256	-0.15801	0.19459	-0.19459	-5.58508	103.023	-103.023	-68.679	-16.586	24.709	60.557	72.239	0.805	-73.045	42.079	-16.491	-25.587	43.403	22.295	-65.698	-8.866	16.066	-7.2	8.867	-8.867	-254.514	29.44	18.46	20.75	9.67	15.59	3.56	2.53
550	1.31792	-1.31792	-2.24989	-0.55165	1.07979	1.72175	1.18759	0.55581	-1.7434	-0.24199	-0.30518	0.54718	1.19086	0.52659	-1.71744	1.45687	0.3489	-1.80577	0.07327	-0.07327	1.6396	55.215	-55.215	-94.26	-23.112	45.238	72.133	49.754	23.286	-73.04	-10.138	-12.786	22.924	49.891	22.062	-71.953	61.036	14.617	-75.653	3.07	-3.07	68.692	15.78	23.77	17.54	5.1	17.41	19.53	0.88
551	0.18052	-0.18052	-2.29225	-0.10143	0.55043	1.84325	1.99994	0.10804	-2.10798	-0.6058	-0.2622	0.868	1.35748	0.40425	-1.76172	1.88109	-0.16569	-1.7154	0.19803	-0.19803	-5.31459	7.351	-7.351	-93.344	-4.13	22.414	75.06	81.44	4.4	-85.84	-24.669	-10.677	35.346	55.278	16.461	-71.74	76.6	-6.747	-69.853	8.064	-8.064	-216.417	2.1	24.06	23.9	8.57	18.15	20.92	2.3
552	1.71701	-1.71701	-2.54914	-0.72461	1.11562	2.15812	1.03714	-0.02511	-1.01202	1.02458	0.01713	-1.0417	1.45984	0.06367	-1.52351	0.63866	-0.27842	-0.36024	0.62752	-0.62752	1.15427	68.704	-68.704	-102	-28.994	44.64	86.354	41.5	-1.005	-40.495	40.997	0.685	-41.682	58.414	2.548	-60.961	25.555	-11.14	-14.415	25.11	-25.11	46.187	19.63	26.91	11.71	11.81	17.05	5.71	7.17
553	0.88284	-0.88284	-0.63011	-0.26783	0.247	0.65093	2.30254	0.21973	-2.52227	1.12308	0.33119	-1.45427	1.45036	0.30957	-1.75993	0.59936	0.50346	-1.10282	0.24414	-0.24414	-6.37544	38.991	-38.991	-27.829	-11.829	10.909	28.749	101.692	9.704	-111.396	49.601	14.627	-64.228	64.055	13.672	-77.728	26.471	22.235	-48.706	10.782	-10.782	-281.572	11.14	8.08	30.44	16.26	20.25	10.74	3.08
555	1.98884	-1.98884	-2.37913	-0.46369	1.23427	1.60855	1.33432	0.35861	-1.69293	-0.02166	-0.04412	0.06578	1.21586	0.18674	-1.4026	0.2038	-0.27647	0.07267	0.29054	-0.29054	-5.30356	94.179	-94.179	-112.661	-21.958	58.448	76.171	63.185	16.982	-80.167	-1.026	-2.089	3.115	57.576	8.843	-66.419	9.651	-13.092	3.441	13.758	-13.758	-251.144	26.91	26.98	20.48	0.74	17.71	3.25	3.93
556	1.43593	-1.43593	-0.92966	-0.06364	0.14567	0.84763	-0.12183	0.13032	-0.00849	0.87818	0.07008	-0.94827	1.00041	0.28956	-1.28997	0.01757	0.48931	-0.50688	-0.48585	0.48585	5.02566	91.494	-91.494	-59.235	-4.055	9.282	54.009	-7.763	8.304	-0.541	55.955	4.466	-60.421	63.743	18.45	-82.193	1.12	31.177	-32.297	-30.957	30.957	320.222	26.14	16.18	2.3	16.63	20.85	9.07	8.84
558	-0.56449	0.56449	-1.07169	-0.2197	0.77633	0.51506	-0.00611	0.05868	-0.05257	-0.32292	0.29647	0.02644	-0.05295	0.47203	-0.41908	-0.26691	-0.26934	0.53626	0.72492	-0.72492	-6.79385	-57.649	57.649	-109.449	-22.437	79.284	52.602	-0.624	5.993	-5.368	-32.979	30.278	2.7	-5.408	48.207	-42.799	-27.259	-27.507	54.766	74.034	-74.034	-693.838	16.47	26.96	1.62	9.04	13	11.75	21.15
559	0.29124	-0.29124	-1.64721	-0.47099	0.54362	1.57457	1.56396	1.03695	-2.60091	0.35415	0.33718	-0.69133	0.73775	0.44515	-1.1829	1.56972	0.21447	-1.78419	0.90702	-0.90702	-6.87644	12.66	-12.66	-71.603	-20.474	23.631	68.446	67.985	45.076	-113.06	15.395	14.657	-30.052	32.07	19.351	-51.42	68.235	9.323	-77.558	39.428	-39.428	-298.916	3.62	20.01	25.86	6.49	11.93	20.83	11.27
560	0.33611	-0.33611	-2.10007	-1.12043	0.71775	2.50274	1.03099	-0.22085	-0.81014	-0.61578	0.73492	-0.11914	-0.31469	0.48765	-0.17296	0.31823	0.08452	-0.40275	0.24093	-0.24093	-5.86633	22.467	-22.467	-140.379	-74.895	47.978	167.295	68.916	-14.763	-54.154	-41.162	49.126	-7.964	-21.035	32.597	-11.561	21.272	5.649	-26.922	16.105	-16.105	-392.134	6.42	43.95	17.58	12.9	7.66	6.88	4.6
561	0.89442	-0.89442	-0.72788	-0.31335	0.25392	0.78731	0.22023	0.11459	-0.33482	0.52069	-0.09394	-0.42675	0.8251	0.03807	-0.86317	0.63855	-0.04108	-0.59747	0.22149	-0.22149	7.68427	76.598	-76.598	-62.335	-26.835	21.745	67.425	18.86	9.813	-28.674	44.592	-8.045	-36.547	70.661	3.26	-73.922	54.685	-3.518	-51.167	18.968	-18.968	658.076	21.89	18.54	6.79	11.59	20.65	15.12	5.42
562	0.09715	-0.09715	-1.37906	-0.80007	0.68523	1.4939	3.16351	-0.25935	-2.90417	0.56064	0.2586	-0.81924	0.34696	0.08466	-0.43161	0.17828	0.14439	-0.32267	0.24994	-0.24994	-7.32719	5.532	-5.532	-78.52	-45.554	39.015	85.059	180.122	-14.766	-165.356	31.921	14.724	-46.646	19.755	4.82	-24.575	10.151	8.221	-18.372	14.231	-14.231	-417.191	1.58	23.37	49.35	11.22	6.33	4.07	4.07
564	1.2195	-1.2195	-2.05258	0.19262	0.76412	1.09585	1.36893	0.46079	-1.82972	-0.66073	-0.196	0.85673	0.50514	0.77113	-1.27627	1.59637	-0.00575	-1.59062	0.34662	-0.34662	-6.02681	52.593	-52.593	-88.522	8.307	32.954	47.261	59.038	19.872	-78.91	-28.495	-8.453	36.948	21.785	33.257	-55.041	68.846	-0.248	-68.599	14.949	-14.949	-259.918	15.03	19.4	19.71	9.35	12.61	19.64	4.27
565	0.18127	-0.18127	-2.09526	-0.5291	0.73146	1.89289	1.67748	0.6078	-2.28527	0.67281	-0.31227	-0.36053	0.34159	0.04271	-0.38431	0.74673	0.13865	-0.88538	0.86207	-0.86207	-6.88097	9.449	-9.449	-109.218	-27.58	38.128	98.67	87.441	31.682	-119.123	35.071	-16.278	-18.793	17.806	2.226	-20.033	38.924	7.227	-46.151	44.937	-44.937	-358.679	2.7	29.7	29.51	7.69	5.41	12.15	12.84
566	1.28404	-1.28404	-1.75904	-0.81248	1.1103	1.46122	1.8938	0.16903	-2.06283	0.54983	0.14564	-0.69547	0.37038	0.40679	-0.77717	0.41063	0.25264	-0.66327	1.2065	-1.2065	2.85097	57.392	-57.392	-78.623	-36.315	49.627	65.311	84.647	7.555	-92.202	24.576	6.51	-31.085	16.555	18.182	-34.737	18.354	11.292	-29.646	53.927	-53.927	127.429	16.4	20.56	25.26	7.95	7.56	6.86	15.41
567	-0.05473	0.05473	0.04104	0.01762	0.08994	-0.14861	-0.5231	-0.67159	1.19469	-0.13533	-0.30881	0.44414	-1.58408	-0.191	1.77508	0.32409	-0.18615	-0.13794	-0.32866	0.32866	0.81654	-5.113	5.113	3.834	1.646	8.401	-13.881	-48.862	-62.732	111.594	-12.641	-28.846	41.486	-147.966	-17.841	165.807	30.273	-17.388	-12.884	-30.7	30.7	76.272	1.46	3.18	24.9	10.05	44.82	6.81	8.77
569	0.40228	-0.40228	-1.52058	-0.07029	0.87383	0.71704	1.61311	0.45188	-2.06499	-0.92498	-0.19834	1.12332	1.81106	0.24962	-2.06068	0.39135	-0.18386	-0.20749	0.59953	-0.59953	-6.69081	19.294	-19.294	-72.93	-3.371	41.91	34.39	77.367	21.673	-99.04	-44.363	-9.513	53.876	86.861	11.972	-98.833	18.77	-8.818	-9.951	28.755	-28.755	-320.902	5.51	16.41	25.2	14.03	26.53	4.1	8.22
570	1.5871	-1.5871	-1.37023	0.02635	0.29354	1.05035	1.20306	0.21052	-1.41358	-0.14985	0.05521	0.09464	0.75067	-0.06997	-0.6807	0.89946	0.67651	-1.57598	0.42426	-0.42426	-6.05725	84.093	-84.093	-72.602	1.39597	15.5531	55.6528	63.7443	11.1546	-74.8989	-7.93969	2.92533	5.01436	39.7743	-3.70746	-36.0669	47.6582	35.8452	-83.5034	22.4796	-22.4796	-320.944	24.03	18.32	19.81	1.85	10.83	18.74	6.42
571	2.03477	-2.03477	-1.80717	-0.00267	0.47868	1.33117	0.77455	0.16593	-0.94048	1.07732	-0.18061	-0.89671	1.66569	0.33141	-1.9971	-0.56722	0.47968	0.08754	0.08718	-0.08718	-5.84396	90.2567	-90.2567	-80.1609	-0.118596	21.2328	59.0467	34.357	7.35998	-41.7169	47.7867	-8.01113	-39.7756	73.8852	14.7005	-88.5857	-25.1604	21.2774	3.883	3.86706	-3.86706	-259.221	25.79	19.89	10.87	12.51	23.21	6.63	1.1
572	0.77972	-0.77972	0.14059	-0.14479	0.23499	-0.23079	-0.02806	-0.36742	0.39548	-0.41743	-0.2487	0.66613	-0.78265	-0.07144	0.85409	0.48524	-0.01857	-0.46667	1.36068	-1.36068	-6.25142	59.445	-59.445	10.7186	-11.0388	17.9152	-17.595	-2.13948	-28.0118	30.1512	-31.8242	-18.9607	50.7848	-59.6685	-5.44626	65.1147	36.9938	-1.41556	-35.5782	103.736	-103.736	-476.601	16.98	5.07	8.31	11.8	17.83	10.37	29.64
573	0.41817	-0.41817	-1.01925	-0.68108	0.40803	1.2923	2.14627	0.52671	-2.67298	-0.83924	-0.0316	0.87084	0.68598	0.14362	-0.8296	2.11051	0.18763	-2.29814	0.12982	-0.12982	-6.91859	18.4551	-18.4551	-44.9829	-30.0581	18.0076	57.0334	94.7216	23.2454	-117.967	-37.0382	-1.39474	38.433	30.2746	6.3382	-36.6128	93.1434	8.28053	-101.424	5.72953	-5.72953	-305.339	5.27	14.57	30.38	10.78	9.56	27.8	1.64
574	0.75757	-0.75757	-0.74812	-0.27935	0.4397	0.58778	0.31543	-0.0165	-0.29893	0.53149	-0.11966	-0.41183	0.87165	-0.0704	-0.80125	0.60155	-0.16536	-0.43619	0.12154	-0.12154	7.37008	72.0277	-72.0277	-71.1292	-26.5602	41.805	55.8844	29.99	-1.56863	-28.4213	50.5326	-11.377	-39.1556	82.8741	-6.69312	-76.181	57.1935	-15.7222	-41.4713	11.5557	-11.5557	700.727	20.58	18.14	8.34	12.81	22.72	14.09	3.3
575	1.70265	-1.70265	-1.08058	-0.51007	0.79259	0.79806	2.38328	-0.41002	-1.97326	0.31204	-0.1405	-0.17155	-0.18301	-0.0356	0.21861	-0.06972	0.00177	0.06796	-0.23659	0.23659	-5.56141	107.022	-107.022	-67.9209	-32.0612	49.8191	50.163	149.804	-25.7725	-124.031	19.6139	-8.83117	-10.7827	-11.5035	-2.23749	13.741	-4.38255	0.11102	4.27153	-14.8712	14.8712	-349.569	30.58	16.87	39.12	4.34	3.61	1.24	4.25
577	0.63945	-0.63945	-0.72575	-0.31633	0.43163	0.61045	0.29494	-0.06652	-0.22841	0.47371	-0.07747	-0.39625	0.79442	-0.00457	-0.78985	0.73494	-0.19837	-0.53657	0.24428	-0.24428	7.97353	60.8772	-60.8772	-69.0929	-30.1159	41.0921	58.1166	28.0787	-6.33311	-21.7456	45.0987	-7.37493	-37.7238	75.6305	-0.434987	-75.1956	69.9677	-18.8852	-51.0825	23.2565	-23.2565	759.1	17.39	18.17	7.12	11.83	21.55	17.29	6.64
578	-0.18091	0.18091	-1.48941	-0.37938	0.73434	1.13446	2.53797	-0.47467	-2.0633	-0.52484	-0.48467	1.00951	-0.18564	0.05561	0.13003	0.8727	0.0237	-0.89641	-0.09934	0.09934	2.52077	-11.1037	11.1037	-91.4171	-23.2855	45.072	69.6305	155.775	-29.134	-126.641	-32.2138	-29.7478	61.9616	-11.394	3.41327	7.98074	53.5648	1.45486	-55.0197	-6.09711	6.09711	154.72	3.17	23.01	40.35	13.45	2.77	15.51	1.74
580	0.14442	-0.14442	-0.7519	-0.47079	0.80607	0.41662	1.38074	0.05697	-1.4377	-0.49691	0.19375	0.30316	0.0178	0.45552	-0.47333	-0.35824	0.15203	0.20621	1.5276	-1.5276	-7.12188	10.0952	-10.0952	-52.5607	-32.9098	56.3475	29.1231	96.5182	3.98227	-100.5	-34.7356	13.5439	21.1917	1.24462	31.8427	-33.0873	-25.0421	10.6273	14.4148	106.784	-106.784	-497.844	2.88	15.56	28.15	7.99	9.28	5.64	30.51
582	1.15609	-1.15609	-1.32518	-0.84571	0.66382	1.50707	2.83461	-0.15091	-2.6837	0.5537	-0.27407	-0.27962	0.12304	0.19643	-0.31946	0.42204	-0.01027	-0.41177	-0.37554	0.37554	-6.22395	59.5185	-59.5185	-68.2236	-43.5395	34.175	77.588	145.933	-7.76912	-138.164	28.5058	-14.1101	-14.3958	6.33419	10.1126	-16.4468	21.7278	-0.528783	-21.199	-19.3336	19.3336	-320.425	17.01	20.83	40.59	6.13	3.79	6.13	5.52
583	0.08184	-0.08184	-0.79903	-0.09064	0.50281	0.38685	3.42292	-0.71161	-2.71131	-0.00942	0.17457	-0.16515	-0.04661	0.25963	-0.21302	0.1128	0.1515	-0.2643	0.30414	-0.30414	-6.99505	6.07085	-6.07085	-59.2739	-6.72377	37.3001	28.6976	253.92	-52.7889	-201.132	-0.698843	12.9504	-12.2515	-3.45779	19.2599	-15.8021	8.36794	11.2385	-19.6064	22.5617	-22.5617	-518.91	1.73	13.8	65.01	3.6	5.01	4.41	6.45
585	0.63472	-0.63472	-0.42497	0.24362	0.16209	0.01926	0.71659	0.15103	-0.86762	-0.31643	0.08729	0.22914	0.21021	-0.48841	0.2782	0.54547	-0.17603	-0.36944	0.43121	-0.43121	-1.44661	67.1988	-67.1988	-44.9922	25.7926	17.1607	2.03883	75.867	15.9897	-91.8566	-33.5011	9.24112	24.26	22.2556	-51.7095	29.454	57.7502	-18.6364	-39.1138	45.6526	-45.6526	-153.156	19.2	10.11	23.96	8.25	11.59	13.84	13.04
586	0.59531	-0.59531	-0.70617	-0.44172	0.43964	0.70825	0.07845	0.25388	-0.33233	0.21009	-0.05046	-0.15962	0.55728	-0.20018	-0.3571	2.681	-0.5461	-2.13489	0.07672	-0.07672	-4.37525	44.1219	-44.1219	-52.3383	-32.7384	32.5843	52.4925	5.81433	18.8165	-24.6309	15.5707	-3.74003	-11.8307	41.3037	-14.8368	-26.4669	198.705	-40.4749	-158.23	5.68582	-5.68582	-324.276	12.61	14.98	6.21	3.91	9.68	50.99	1.62
587	0.31493	-0.31493	-0.6826	-0.13044	0.36488	0.44816	0.54539	0.14451	-0.6899	0.33072	0.08392	-0.41464	0.449	-0.20675	-0.24225	2.77257	-0.61235	-2.16022	0.3146	-0.3146	-4.83125	22.0573	-22.0573	-47.8086	-9.13581	25.5559	31.3885	38.1982	10.1215	-48.3197	23.1628	5.87783	-29.0406	31.4473	-14.4803	-16.967	194.186	-42.8882	-151.298	22.0341	-22.0341	-338.373	6.3	11.31	12.36	7.46	6.92	49.35	6.3
588	1.0017	-1.0017	-1.30546	-0.20656	0.27799	1.23403	2.34816	-0.14976	-2.1984	-0.51152	0.72911	-0.21759	0.43679	0.19546	-0.63225	0.0539	0.49	-0.5439	0.74781	-0.74781	-7.61099	50.3417	-50.3417	-65.6073	-10.3811	13.9709	62.0175	118.01	-7.52629	-110.483	-25.707	36.6423	-10.9353	21.9514	9.82284	-31.7742	2.70894	24.6254	-27.3343	37.5821	-37.5821	-382.499	14.38	18.23	32.64	8.91	7.68	7.42	10.74
589	1.19078	-1.19078	-2.41662	-0.05845	0.58436	1.89071	1.69218	0.73024	-2.42242	-0.24349	0.35918	-0.11569	0.69211	-0.21649	-0.47562	1.5477	-0.05786	-1.48983	0.71921	-0.71921	-6.48546	48.8886	-48.8886	-99.2171	-2.39969	23.9917	77.6251	69.4742	29.9809	-99.4551	-9.99671	14.7465	-4.74977	28.4155	-8.88826	-19.5272	63.5424	-2.37568	-61.1667	29.5281	-29.5281	-266.268	13.97	25.26	24.13	3.53	6.85	17.82	8.44
590	0.26913	-0.26913	-0.34955	-0.75755	-0.17275	1.27986	-0.49599	0.04316	0.45283	0.2583	-0.17128	-0.08702	-0.47559	0.36508	0.11051	-0.34747	0.85921	-0.51174	-0.03134	0.03134	-1.47374	30.2468	-30.2468	-39.2856	-85.1406	-19.4155	143.842	-55.7437	4.85035	50.8934	29.0301	-19.2501	-9.78	-53.4514	41.0313	12.4202	-39.0513	96.5654	-57.5141	-3.52238	3.52238	-165.631	8.64	32.71	15.23	6.9	13.5	22.01	1.01
592	-0.13373	0.13373	-1.38612	-0.73408	1.05838	1.06182	2.50467	0.18923	-2.6939	-1.15356	-0.11568	1.26924	0.6	0.39334	-0.99334	1.17669	-0.16375	-1.01294	0.8422	-0.8422	-7.11392	-5.92316	5.92316	-61.3945	-32.5141	46.8782	47.0304	110.937	8.38148	-119.319	-51.0937	-5.12365	56.2173	26.5751	17.4221	-43.9972	52.1181	-7.25274	-44.8654	37.3029	-37.3029	-315.091	1.69	15.49	32.89	15.33	10.08	13.85	10.66
594	1.20952	-1.20952	-1.30845	-0.72205	0.51872	1.51179	0.75793	0.92748	-1.68541	0.65033	-0.30065	-0.34968	2.34342	0.28234	-2.62576	1.77968	0.15206	-1.93173	0.27059	-0.27059	1.01157	46.8443	-46.8443	-50.6762	-27.9648	20.0897	58.5512	29.3546	35.9211	-65.2757	25.187	-11.644	-13.543	90.7601	10.9349	-101.695	68.9265	5.88909	-74.8156	10.4799	-10.4799	39.178	13.38	15.6	14.46	5.53	27.49	20.53	2.99
595	1.23631	-1.23631	-2.69974	-0.53508	0.8374	2.39742	2.51798	0.32458	-2.84256	0.21286	-0.2053	-0.00756	1.43196	-0.01921	-1.41275	0.73068	-0.07664	-0.65403	0.23094	-0.23094	-6.17339	47.9726	-47.9726	-104.758	-20.7628	32.4936	93.0276	97.7056	12.5947	-110.3	8.2596	-7.96616	-0.293437	55.5645	-0.745429	-54.8191	28.3526	-2.97403	-25.3786	8.96116	-8.96116	-239.547	13.71	28.26	29.72	2.32	15.77	7.68	2.56
596	0.71122	-0.71122	-1.48499	0.09177	0.3303	1.06293	1.35803	0.17283	-1.53087	1.71572	-0.26667	-1.44906	0.77869	0.25148	-1.03017	0.57757	0.32184	-0.89942	-0.5965	0.5965	-5.65555	34.3281	-34.3281	-71.6749	4.42922	15.9422	51.3035	65.5471	8.34197	-73.8891	82.8115	-12.8709	-69.9405	37.5846	12.138	-49.7225	27.8774	15.5342	-43.4115	-28.7906	28.7906	-272.972	9.81	17.57	19.92	21.82	12.47	10.18	8.23
597	-0.20931	0.20931	-0.32587	-0.1039	0.5475	-0.11774	0.23459	-0.39008	0.15549	0.26279	-0.37996	0.11717	0.11435	-0.22906	0.1147	-0.41752	0.50786	-0.09034	0.94793	-0.94793	-6.03699	-25.5957	25.5957	-39.8483	-12.7047	66.9503	-14.3974	28.686	-47.6997	19.0137	32.1348	-46.4629	14.3281	13.9834	-28.0097	14.0263	-51.0556	62.1027	-11.0471	115.916	-115.916	-738.224	7.31	15.26	10.91	11.23	6.01	16.17	33.12
598	1.59089	-1.59089	-2.13789	-0.63463	0.74159	2.03092	2.41512	0.27326	-2.68838	-0.15372	-0.00291	0.15663	1.06295	0.28667	-1.34962	1.60772	-0.1814	-1.42632	0.41674	-0.41674	-6.16251	58.4746	-58.4746	-78.5802	-23.3263	27.258	74.6486	88.7702	10.0438	-98.814	-5.64996	-0.107131	5.7571	39.0698	10.5368	-49.6066	59.0934	-6.66755	-52.4259	15.3175	-15.3175	-226.509	16.71	21.89	26.8	1.63	12.67	15.93	4.38
602	0.73295	-0.73295	-0.53164	-0.3679	0.2586	0.64094	0.27968	0.01399	-0.29366	0.5597	-0.07878	-0.48092	0.86353	0.13611	-0.99963	0.58667	-0.06942	-0.51726	0.24788	-0.24788	7.54106	66.4997	-66.4997	-48.2352	-33.3794	23.4629	58.1517	25.3747	1.26906	-26.6438	50.7809	-7.1478	-43.6331	78.347	12.3488	-90.6958	53.2283	-6.2981	-46.9302	22.4899	-22.4899	684.194	19	15.2	7.43	13.49	24.15	14.31	6.43
603	0.25322	-0.25322	-1.02193	-0.52649	0.56663	0.98178	2.48513	-0.01109	-2.47404	0.82977	0.23866	-1.06842	1.12498	-0.07639	-1.04858	1.06684	-0.16754	-0.8993	0.18002	-0.18002	0.79664	12.7822	-12.7822	-51.5856	-26.5763	28.6029	49.559	125.446	-0.559621	-124.886	41.8855	12.0471	-53.9326	56.7872	-3.85625	-52.931	53.8524	-8.45708	-45.3953	9.08733	-9.08733	40.2134	3.65	14.45	35.76	13.69	15.67	14.18	2.6
604	0.61571	-0.61571	-0.48099	0.31574	0.04499	0.12026	0.38228	0.23478	-0.61705	1.99192	-0.28204	-1.70988	1.58149	-0.17198	-1.40951	-0.91791	-0.12532	1.04323	-0.15232	0.15232	-5.14749	35.9584	-35.9584	-28.0902	18.4393	2.62752	7.02334	22.3254	13.7113	-36.0367	116.331	-16.4713	-99.8592	92.3609	-10.0439	-82.317	-53.6068	-7.31896	60.9258	-8.89574	8.89574	-300.62	10.27	6.65	8.34	30.88	24.95	16.36	2.54
606	0.56333	-0.56333	-1.88711	-0.78489	0.9979	1.6741	0.9762	0.22305	-1.19925	0.38645	-0.06154	-0.32491	0.59188	0.85362	-1.44551	0.42205	0.27476	-0.69681	1.32378	-1.32378	-5.71512	28.9096	-28.9096	-96.8442	-40.2796	51.2111	85.9127	50.0976	11.4465	-61.5441	19.8322	-3.15819	-16.674	30.3746	43.8069	-74.1816	21.6589	14.1005	-35.7593	67.9347	-67.9347	-293.293	8.26	26.11	15.95	5.22	16.86	8.2	19.41
607	1.38461	-1.38461	-1.68579	0.14077	0.55096	0.99406	1.64082	0.28337	-1.92419	-1.39745	-0.00932	1.40678	0.69237	0.06186	-0.75423	0.15003	-0.14649	-0.00354	0.32663	-0.32663	-6.52189	68.1848	-68.1848	-83.0165	6.93228	27.1319	48.9523	80.802	13.9543	-94.7562	-68.8173	-0.459192	69.2765	34.0956	3.04643	-37.142	7.38818	-7.21377	-0.174408	16.0851	-16.0851	-321.17	19.48	18.85	25.08	19.73	10.18	2.09	4.6
608	0.81475	-0.81475	-1.68324	-1.04184	1.18638	1.53869	1.01517	0.151	-1.16617	1.48406	-0.36313	-1.12093	0.76927	0.16529	-0.93457	0.96706	0.23875	-1.20581	0.19868	-0.19868	-5.15626	40.9955	-40.9955	-84.6953	-52.4221	59.6953	77.4222	51.0804	7.59803	-58.6784	74.6733	-18.2716	-56.4017	38.7075	8.31714	-47.0246	48.6594	12.0134	-60.6728	9.99673	-9.99673	-259.447	11.71	23.16	15.68	18.72	12.25	15.62	2.86
610	0.47917	-0.47917	-0.24581	-0.51998	0.05892	0.70687	0.07523	0.44749	-0.52272	0.38237	-0.28184	-0.10053	0.85506	0.18702	-1.04207	1.25552	-0.2455	-1.01001	-0.26873	0.26873	4.60518	39.3696	-39.3696	-20.1966	-42.7229	4.84137	58.0782	6.18082	36.767	-42.9478	31.4165	-23.1564	-8.26012	70.2534	15.3656	-85.6189	103.156	-20.1711	-82.9848	-22.0795	22.0795	378.372	11.25	14.4	11.39	7.8	22.27	26.59	6.31
611	0.64635	-0.64635	-1.47728	-0.59219	0.68333	1.38613	2.17106	-0.73746	-1.4336	-0.51998	0.14168	0.3783	-0.38666	0.09986	0.2868	0.90197	0.61355	-1.51552	0.57131	-0.57131	-6.10793	35.0933	-35.0933	-80.2082	-32.1526	37.1014	75.2594	117.877	-40.04	-77.8368	-28.2321	7.69264	20.5395	-20.9937	5.42208	15.5716	48.9721	33.3126	-82.2847	31.0192	-31.0192	-331.628	10.03	22.21	27.96	6.97	5.22	18.75	8.86
614	0.29102	-0.29102	0.05884	0.86226	-0.39977	-0.52133	0.78852	-0.20601	-0.58251	1.463	-0.10495	-1.35805	1.44424	0.25126	-1.6955	-0.28338	0.27343	0.00995	0.44543	-0.44543	-5.94302	18.9589	-18.9589	3.83298	56.1729	-26.0433	-33.9626	51.3685	-13.4207	-37.9478	95.3082	-6.83707	-88.4712	94.0863	16.3683	-110.455	-18.461	17.8129	0.64809	29.0181	-29.0181	-387.163	5.42	12.88	12.76	26.25	29.22	5.18	8.29
615	0.38913	-0.38913	-1.80832	0.00567	0.57935	1.22329	1.83579	0.39901	-2.2348	-0.51321	0.11852	0.39469	0.1369	-0.22601	0.08911	0.28879	1.14306	-1.43185	0.31045	-0.31045	-8.45157	22.0613	-22.0613	-102.52	0.321687	32.8456	69.3527	104.077	22.6211	-126.699	-29.0958	6.71918	22.3766	7.76123	-12.8133	5.05203	16.3725	64.804	-81.1765	17.6007	-17.6007	-479.149	6.3	24.55	32.97	7.35	2.94	20.85	5.03
616	0.74473	-0.74473	-0.63724	-0.29522	0.21127	0.72119	0.59517	-0.03713	-0.55804	0.53191	-0.21503	-0.31688	0.84678	0.15791	-1.00469	0.70867	0.01514	-0.7238	0.16691	-0.16691	7.81085	61.565	-61.565	-52.6788	-24.4054	17.4652	59.619	49.201	-3.0694	-46.1316	43.9715	-17.7758	-26.1957	70.0014	13.0538	-83.0553	58.5838	1.25138	-59.8352	13.7983	-13.7983	645.704	17.59	16.04	13.62	10.02	21.87	16.92	3.94
617	1.97222	-1.97222	-1.94773	-0.67545	0.92138	1.70179	2.10871	0.19129	-2.3	-0.03752	0.14074	-0.10322	0.98119	0.63704	-1.61823	-0.17654	0.22294	-0.0464	0.30228	-0.30228	-6.91861	87.1009	-87.1009	-86.019	-29.8305	40.6918	75.1576	93.1286	8.44813	-101.577	-1.65701	6.2155	-4.55848	43.3329	28.1343	-71.4672	-7.79672	9.84585	-2.04913	13.3497	-13.3497	-305.552	24.89	23.03	27.82	1.54	16.4	2.52	3.81
619	0.55406	-0.55406	-1.03118	-0.46227	0.49696	0.99649	1.73947	0.24229	-1.98175	-0.54259	-0.40736	0.94995	2.14476	0.10758	-2.25234	1.32063	-0.14883	-1.1718	0.84331	-0.84331	2.96163	22.9143	-22.9143	-42.6468	-19.1182	20.5529	41.2121	71.9396	10.0203	-81.9598	-22.4399	-16.8473	39.2873	88.7015	4.44903	-93.1505	54.6178	-6.15524	-48.4625	34.8768	-34.8768	122.485	6.55	11.98	21.99	8.82	25.98	14.73	9.96
632	-0.30578	0.30578	-1.96419	-0.79346	0.8293	1.92835	2.95089	-0.19919	-2.7517	-0.57961	-0.06757	0.64717	0.59016	0.65027	-1.24043	1.35226	-0.04449	-1.30777	0.39396	-0.39396	-6.79507	-12.7621	12.7621	-81.9773	-33.1159	34.6118	80.4814	123.158	-8.31345	-114.845	-24.1904	-2.81996	27.0104	24.6311	27.1396	-51.7707	56.4379	-1.85699	-54.5809	16.4422	-16.4422	-283.599	3.65	23.21	34	7.31	11.27	15.86	4.7
638	1.85742	-1.85742	-1.08825	-0.50068	0.01986	1.56907	0.15031	0.36964	-0.51996	0.2935	-0.15331	-0.14018	0.43257	0.18725	-0.61982	0.96978	-0.58364	-0.38613	-0.46347	0.46347	-5.17528	115.662	-115.662	-67.7657	-31.1774	1.23688	97.7062	9.36015	23.0178	-32.378	18.276	-9.54686	-8.72918	26.9361	11.6604	-38.5965	60.3882	-36.3436	-24.0447	-28.8603	28.8603	-322.266	33.05	23.64	7.91	3.97	9.36	13.82	8.25
642	0.31995	-0.31995	-1.76035	-0.8791	0.68439	1.95506	2.89142	-0.54431	-2.34711	-0.22087	0.33551	-0.11464	-0.00255	-0.04671	0.04926	0.40858	0.45507	-0.86365	0.51116	-0.51116	-6.88754	17.7932	-17.7932	-97.8965	-48.8885	38.06	108.725	160.798	-30.27	-130.528	-12.2828	18.6583	-6.37544	-0.141888	-2.59745	2.73934	22.7221	25.3071	-48.0292	28.4263	-28.4263	-383.03	5.08	29.52	41.62	4.42	0.76	10.48	8.12
646	0.83966	-0.83966	-0.34535	0.34205	0.35168	-0.34838	-1.00802	0.2976	0.71042	1.64842	0.18566	-1.83408	1.37989	0.41827	-1.79816	0.19434	0.13612	-0.33046	0.40323	-0.40323	-4.49537	48.617	-48.617	-19.9963	19.8051	20.3627	-20.1716	-58.3651	17.2314	41.1337	95.4449	10.7497	-106.195	79.8969	24.2182	-104.115	11.2524	7.88163	-19.1341	23.3475	-23.3475	-260.286	13.89	5.79	14.21	28.81	26.29	4.34	6.67
647	0.17754	-0.17754	-1.86516	-0.75283	0.48264	2.13536	1.70884	0.69183	-2.40067	-0.25678	0.08822	0.16855	1.98333	-0.40929	-1.57404	0.86469	0.03479	-0.89948	0.9585	-0.9585	-6.00305	7.7051	-7.7051	-80.9484	-32.6731	20.9466	92.6749	74.1638	30.0256	-104.189	-11.1441	3.82889	7.31524	86.0768	-17.7633	-68.3135	37.5278	1.50975	-39.0375	41.5991	-41.5991	-260.533	2.2	24.8	25.48	2.64	22.06	10.94	11.89
649	1.94516	-1.94516	-1.4032	-0.97539	1.04003	1.33857	0.33338	-0.15931	-0.17407	0.37619	-0.39951	0.02333	0.54016	0.00683	-0.54699	0.10412	0.28513	-0.38925	-0.42327	0.42327	1.3144	129.39	-129.39	-93.3395	-64.8819	69.1814	89.04	22.176	-10.5968	-11.5792	25.0235	-26.5751	1.55166	35.931	0.454406	-36.3854	6.92599	18.9666	-25.8926	-28.1557	28.1557	87.4326	36.97	26.05	4.82	7.37	10.33	6.41	8.04
650	-0.36772	0.36772	-0.51578	-0.52308	0.24023	0.79863	2.51115	0.20954	-2.72069	-0.05606	0.31239	-0.25633	0.52313	0.21891	-0.74203	1.47096	0.63955	-2.1105	0.70033	-0.70033	-6.9533	-18.2489	18.2489	-25.597	-25.9594	11.9221	39.6343	124.623	10.3988	-135.022	-2.78228	15.5033	-12.721	25.9616	10.8638	-36.8254	73.0005	31.7392	-104.74	34.7561	-34.7561	-345.077	5.21	9.37	37.09	4.03	8.97	25.39	9.93
651	1.05328	-1.05328	-2.37024	-0.6172	1.29806	1.68938	0.11127	0.52612	-0.63739	0.11777	0.16643	-0.2842	0.47378	0.80227	-1.27605	1.82354	0.2359	-2.05944	0.29667	-0.29667	-4.1589	51.4333	-51.4333	-115.743	-30.1387	63.3865	82.495	5.43329	25.6914	-31.1247	5.75083	8.12712	-13.878	23.1355	39.1762	-62.3118	89.0465	11.5192	-100.566	14.487	-14.487	-203.086	14.7	28.32	8.12	3.14	14.5	27.09	4.14
652	0.68864	-0.68864	-0.76588	-0.50969	0.49129	0.78428	0.31255	0.04228	-0.35483	0.56137	-0.11064	-0.45073	0.98936	0.02395	-1.01331	0.72312	-0.12632	-0.59679	0.16232	-0.16232	7.37524	58.4005	-58.4005	-64.9512	-43.2251	41.6645	66.5118	26.506	3.58598	-30.092	47.6075	-9.38291	-38.2246	83.9036	2.03144	-85.935	61.3246	-10.713	-50.6116	13.7657	-13.7657	625.465	16.69	18.78	8.09	12.26	24.26	15.99	3.93
654	1.43889	-1.43889	-1.44993	-0.25048	0.68217	1.01824	0.72187	0.22909	-0.95095	0.86215	-0.20598	-0.65618	1.24272	0.60174	-1.84446	1.33583	-0.49763	-0.8382	0.03375	-0.03375	-4.69092	72.6407	-72.6407	-73.1982	-12.6453	34.4387	51.4048	36.4426	11.5652	-48.0078	43.5249	-10.3985	-33.1264	62.7376	30.3781	-93.1157	67.4377	-25.1221	-42.3156	1.7036	-1.7036	-236.816	20.75	17.8	12.06	10.95	22.26	15.68	0.49
655	1.35993	-1.35993	-0.87127	-0.36688	0.23644	1.00171	1.76178	-0.13592	-1.62586	0.81464	-0.26659	-0.54805	0.58743	-0.26906	-0.31837	0.53576	0.23669	-0.77246	0.90797	-0.90797	-5.57743	71.1839	-71.1839	-45.6053	-19.2041	12.3763	52.4331	92.2183	-7.11467	-85.1036	42.6414	-13.9543	-28.6872	30.7482	-14.0837	-16.6645	28.0439	12.3893	-40.4333	47.5267	-47.5267	-291.944	20.34	14.01	25.33	10.19	6.77	9.78	13.58
656	-0.34443	0.34443	-1.05746	-0.55538	0.36891	1.24393	3.08865	-0.38532	-2.70333	-0.50187	-0.01788	0.51974	-0.5526	-0.20046	0.75306	0.1303	-0.1768	0.0465	0.44577	-0.44577	-9.22634	-19.5889	19.5889	-60.1407	-31.5862	20.981	70.7459	175.661	-21.9143	-153.747	-28.5426	-1.01667	29.5593	-31.4281	-11.4007	42.8287	7.41036	-10.055	2.6446	25.3521	-25.3521	-524.73	5.6	18.7	47.06	8.3	10.61	2.5	7.24
657	0.34879	-0.34879	-0.66058	-0.28825	0.44627	0.50256	3.53855	-0.64696	-2.89159	-0.12186	0.10058	0.02129	0.13636	0.27551	-0.41187	0.27255	0.2218	-0.49435	0.36863	-0.36863	-8.05357	22.8074	-22.8074	-43.1961	-18.8487	29.182	32.8628	231.39	-42.3054	-189.084	-7.96885	6.57692	1.39193	8.91686	18.0158	-26.9326	17.8221	14.504	-32.3261	24.105	-24.105	-526.632	6.52	10.87	60.07	2.08	6.42	7.16	6.89
658	1.14385	-1.14385	-1.54734	-0.38954	0.59549	1.34139	2.4828	0.3353	-2.8181	0.00851	0.00908	-0.01759	1.51956	0.36307	-1.88263	-0.45578	0.62062	-0.16484	0.05654	-0.05654	-6.70279	53.0412	-53.0412	-71.7514	-18.0634	27.6134	62.2015	115.13	15.5481	-130.678	0.394537	0.421146	-0.815683	70.4634	16.8359	-87.2993	-21.1351	28.7788	-7.64374	2.62184	-2.62184	-310.814	15.15	19.14	35.12	0.18	22.54	7.13	0.75
659	0.55477	-0.55477	-2.34703	-0.51676	1.22275	1.64104	2.05374	0.1711	-2.22483	0.77594	-0.03636	-0.73958	1.26487	0.09036	-1.35523	0.66779	0.66459	-1.33239	0.1251	-0.1251	-6.36249	24.6374	-24.6374	-104.232	-22.9495	54.3025	72.8789	91.2066	7.59848	-98.805	34.4597	-1.61471	-32.8449	56.1729	4.01281	-60.1857	29.6567	29.5147	-59.1714	5.5558	-5.5558	-282.559	7.04	25.3	27.14	9.61	16.62	12.69	1.59
660	0.55069	-0.55069	-0.93316	0.09903	0.37499	0.45914	1.84475	0.24996	-2.09471	0.04179	-0.07016	0.02838	2.49159	-0.26259	-2.229	0.79331	0.25685	-1.05016	0.17597	-0.17597	2.818	28.637	-28.637	-48.5257	5.14956	19.5001	23.8761	95.9304	12.9983	-108.929	2.17297	-3.64853	1.47556	129.567	-13.6553	-115.912	41.2537	13.3565	-54.6102	9.1507	-9.1507	146.541	8.18	10.34	29.27	0.83	35.07	13.69	2.61
661	0.77655	-0.77655	-1.88321	-0.47835	0.58329	1.77827	3.29203	-0.1784	-3.11363	0.25413	-0.05826	-0.19587	0.53546	-0.00183	-0.53363	0.85436	0.52423	-1.3786	0.05122	-0.05122	-6.94888	35.1275	-35.1275	-85.1871	-21.638	26.3852	80.44	148.915	-8.06979	-140.845	11.4955	-2.63537	-8.86011	24.2214	-0.082635	-24.1387	38.6471	23.7137	-62.3608	2.31713	-2.31713	-314.333	10.04	23.66	41.39	2.91	6.91	14.43	0.66
662	1.5295	-1.5295	-0.89569	-0.78174	0.29566	1.38177	0.98029	0.30315	-1.28344	-0.76088	-0.27023	1.03111	0.06989	-0.0458	-0.02409	1.04771	0.29315	-1.34086	0.39963	-0.39963	-5.26971	84.3317	-84.3317	-49.3855	-43.1025	16.3017	76.1863	54.0502	16.7147	-70.7649	-41.9525	-14.8996	56.8521	3.85353	-2.52546	-1.32807	57.7674	16.1633	-73.9307	22.034	-22.034	-290.554	24.09	17.94	17.83	14.11	0.91	18.81	6.3
663	0.17702	-0.17702	-0.0449	0.07871	-0.24756	0.21375	1.54045	-0.38016	-1.16029	-1.46548	-0.44901	1.91449	0.22072	-0.10294	-0.11778	-1.00824	-0.01653	1.02477	0.04324	-0.04324	-8.17005	13.2468	-13.2468	-3.35967	5.89031	-18.5261	15.9954	115.278	-28.4489	-86.8291	-109.668	-33.6009	143.269	16.5172	-7.70302	-8.81421	-75.4504	-1.23737	76.6877	3.23589	-3.23589	-611.396	3.78	4.93	28.87	36.13	3.62	21.73	0.92
664	1.21152	-1.21152	-1.87612	-0.87395	1.18916	1.56091	2.32457	-0.09289	-2.23168	0.81809	-0.0278	-0.7903	0.54963	0.09012	-0.63975	1.11282	0.59815	-1.71097	0.33695	-0.33695	-6.69913	50.7463	-50.7463	-78.5841	-36.607	49.81	65.3811	97.3682	-3.89069	-93.4776	34.2672	-1.16426	-33.1029	23.0223	3.77487	-26.7972	46.6123	25.0544	-71.6667	14.1139	-14.1139	-280.604	14.5	20.57	27.26	9.62	7.12	16.9	4.03
665	-0.60153	0.60153	-0.04665	-0.60251	0.52431	0.12485	0.06632	-0.08521	0.01889	1.27559	0.33429	-1.60989	0.27518	-0.17418	-0.101	0.20932	-0.34223	0.1329	0.34356	-0.34356	-1.2282	-59.6851	59.6851	-4.62867	-59.7819	52.0225	12.388	6.58016	-8.45489	1.87473	126.566	33.1691	-159.735	27.3038	-17.2821	-10.0217	20.7691	-33.9561	13.187	34.0888	-34.0888	-121.863	17.05	15.97	2.15	40.9	6.37	7.82	9.74
666	0.13136	-0.13136	-1.90429	-1.09005	0.65812	2.33622	0.03331	0.15834	-0.19165	0.66341	-0.68342	0.02001	0.5906	0.03855	-0.62915	1.25144	0.01485	-1.26629	-0.13515	0.13515	-0.63488	9.00799	-9.00799	-130.586	-74.75	45.1302	160.206	2.28457	10.858	-13.1425	45.4933	-46.8657	1.37245	40.5004	2.64324	-43.1436	85.8174	1.01832	-86.8357	-9.26765	9.26765	-43.5367	2.57	41.54	3.43	13.19	11.95	24.66	2.65
667	2.42265	-2.42265	-1.91524	-0.43602	1.05528	1.29598	0.74663	0.12604	-0.87267	0.54146	-0.20462	-0.33684	0.01271	0.11601	-0.12873	-0.11222	0.13789	-0.02567	0.3647	-0.3647	-5.68617	143.981	-143.981	-113.824	-25.9131	62.7161	77.0214	44.3727	7.4909	-51.8636	32.1793	-12.1606	-20.0187	0.755514	6.89485	-7.65036	-6.66933	8.19468	-1.52535	21.6747	-21.6747	-337.935	41.14	27.26	13.75	7.46	2.08	2.12	6.19
668	1.09958	-1.09958	-0.02384	-0.13933	0.06585	0.09732	0.0579	0.16802	-0.22592	1.54742	-0.2413	-1.30612	1.4709	-0.19885	-1.27206	-1.00141	0.62505	0.37636	-0.10719	0.10719	-0.45869	74.9679	-74.9679	-1.62529	-9.49952	4.48958	6.63523	3.9479	11.4554	-15.4033	105.502	-16.4517	-89.0499	100.285	-13.5572	-86.7274	-68.2753	42.6152	25.6601	-7.3084	7.3084	-31.2728	21.42	2.3	3.84	27.79	26.72	15.84	2.09
669	1.3918	-1.3918	-1.82479	-0.78051	0.89727	1.70804	1.25751	0.33118	-1.58869	-0.67778	0.09358	0.58419	1.91203	-0.00837	-1.90366	1.23837	-0.18475	-1.05363	0.41157	-0.41157	-5.88916	56.1357	-56.1357	-73.5997	-31.4806	36.1897	68.8906	50.7194	13.3576	-64.077	-27.337	3.77454	23.5624	77.1182	-0.337698	-76.7805	49.9476	-7.45142	-42.4962	16.5999	-16.5999	-237.529	16.04	20.36	16.4	7.27	21.99	13.21	4.74
670	-0.11905	0.11905	-0.31499	-0.57439	0.40579	0.4836	0.46787	0.76838	-1.23625	1.24208	0.13898	-1.38105	1.96187	-0.40164	-1.56023	0.19774	-0.3731	0.17535	0.20474	-0.20474	-5.78093	-7.99273	7.99273	-21.1481	-38.5635	27.2438	32.4678	31.4118	51.5877	-82.9995	83.3906	9.33079	-92.7214	131.716	-26.9656	-104.751	13.2762	-25.0492	11.773	13.7458	-13.7458	-388.121	2.28	10.15	19.23	25.16	33.78	5.48	3.93
671	2.53396	-2.53396	-1.50904	-0.09725	0.37898	1.22731	0.97394	0.06704	-1.04098	0.25669	0.12154	-0.37823	0.47371	0.29423	-0.76794	0.30963	-0.29928	-0.01035	0.32944	-0.32944	-4.86887	136.828	-136.828	-81.4846	-5.25115	20.4641	66.2717	52.5905	3.61984	-56.2104	13.8607	6.56288	-20.4236	25.5792	15.8878	-41.467	16.7191	-16.1602	-0.558917	17.7888	-17.7888	-262.907	39.09	21.11	15.54	4.9	9.58	4.7	5.08
672	-0.09147	0.09147	-0.08334	0.22118	0.32548	-0.46332	0.58254	0.43896	-1.02149	1.69021	-0.45077	-1.23944	1.27369	0.21972	-1.49342	-0.15332	0.01343	0.13989	0.21365	-0.21365	-5.89236	-7.11976	7.11976	-6.48683	17.2163	25.3347	-36.0642	45.3434	34.1676	-79.511	131.563	-35.0871	-96.4755	99.1418	17.1029	-116.245	-11.9342	1.04543	10.8888	16.6298	-16.6298	-458.65	2.03	8.77	17.84	32.58	30.77	3.26	4.75
676	0.41485	-0.41485	-2.01219	-0.41571	0.742	1.6859	2.3189	0.65794	-2.97684	-0.20087	0.38669	-0.18581	1.63981	0.38716	-2.02696	0.3246	0.08085	-0.40545	0.3447	-0.3447	-6.42639	18.7383	-18.7383	-90.8887	-18.7772	33.5154	76.1505	104.743	29.7186	-134.461	-9.07322	17.4663	-8.39303	74.0686	17.4875	-91.5561	14.6619	3.65208	-18.314	15.57	-15.57	-290.275	5.35	23.86	34.17	3.79	23.66	4.71	4.45
678	0.80905	-0.80905	-0.87288	-0.26914	0.30988	0.83214	0.52662	0.0297	-0.55632	0.54999	-0.16435	-0.38565	0.96269	0.01578	-0.97847	0.56024	-0.20019	-0.36005	0.27505	-0.27505	8.35346	64.6998	-64.6998	-69.8045	-21.5236	24.7815	66.5466	42.1139	2.37537	-44.4892	43.9832	-13.1427	-30.8405	76.987	1.26186	-78.2489	44.8024	-16.0094	-28.793	21.9956	-21.9956	668.029	18.49	19.48	12.37	10.69	22.18	10.51	6.28
679	0.58461	-0.58461	-0.4441	0.2948	0.42322	-0.27392	-0.86576	0.45288	0.41288	1.17628	-0.17844	-0.99784	0.63029	-0.27189	-0.3584	-0.53116	0.25354	0.27762	0.04119	-0.04119	-5.90495	55.2325	-55.2325	-41.9578	27.852	39.9851	-25.8794	-81.7947	42.787	39.0076	111.132	-16.8589	-94.2734	59.5482	-25.6871	-33.8611	-50.183	23.954	26.229	3.89158	-3.89158	-557.886	15.78	11.71	17.8	29.34	13.34	10.92	1.11
680	0.20801	-0.20801	-0.6984	0.66157	-0.32717	0.364	0.5543	0.27033	-0.82463	0.35291	0.19122	-0.54413	0.70413	-0.15022	-0.55391	0.30651	0.22158	-0.52809	-0.23894	0.23894	-6.77964	21.9872	-21.9872	-73.8206	69.928	-34.5825	38.4752	58.5899	28.574	-87.1639	37.3025	20.2123	-57.5147	74.4266	-15.878	-58.5486	32.3985	23.4213	-55.8197	-25.2563	25.2563	-716.61	6.28	20.54	20.82	13.55	19	12.6	7.22
681	0.23659	-0.23659	-0.70391	-0.41325	0.57791	0.53925	0.13973	0.70851	-0.84824	-0.02358	-0.0665	0.09009	2.74144	-0.33699	-2.40445	1.38342	-0.11224	-1.27118	0.0166	-0.0166	1.52944	14.6535	-14.6535	-43.5973	-25.5949	35.7932	33.399	8.65421	43.8821	-52.5363	-1.46068	-4.11901	5.57969	169.793	-20.872	-148.921	85.6831	-6.95149	-78.7316	1.02819	-1.02819	94.727	4.19	11.34	13.77	1.39	45.53	23.49	0.29
682	1.66389	-1.66389	-2.4798	-0.20578	0.83	1.85558	2.25004	0.84233	-3.09237	-0.41753	0.11406	0.30348	0.38203	0.37433	-0.75636	0.39008	0.26458	-0.65465	0.83406	-0.83406	-7.31331	66.2609	-66.2609	-98.7528	-8.1949	33.053	73.8947	89.6031	33.544	-123.147	-16.6274	4.54207	12.0853	15.2136	14.9069	-30.1205	15.5339	10.5362	-26.0701	33.2148	-33.2148	-291.237	18.93	24.66	30.39	4.1	6.48	5.94	9.49
683	0.83573	-0.83573	-2.05589	-0.93112	0.90143	2.08559	2.5632	0.36629	-2.92949	0.94432	-0.19934	-0.74499	0.79949	0.42005	-1.21953	1.05864	-0.27164	-0.78699	0.51439	-0.51439	-6.47375	32.7033	-32.7033	-80.4502	-36.4364	35.2742	81.6123	100.302	14.3335	-114.636	36.9529	-7.8004	-29.1525	31.2852	16.437	-47.7223	41.4262	-10.6299	-30.7963	20.1289	-20.1289	-253.328	9.34	23.15	30.71	9.44	11.29	10.32	5.75
684	0.7658	-0.7658	-0.66575	-0.2251	0.27038	0.62047	0.12453	-0.14601	0.02148	0.51099	-0.11271	-0.39828	0.80391	0.10254	-0.90645	0.52807	-0.07011	-0.45796	0.20917	-0.20917	7.69718	75.3703	-75.3703	-65.5235	-22.1543	26.6112	61.0666	12.256	-14.3704	2.1144	50.2919	-11.0933	-39.1986	79.1209	10.0918	-89.2127	51.9728	-6.90006	-45.0727	20.5866	-20.5866	757.559	21.53	18.08	3.8	12.78	24.05	13.86	5.88
685	0.1182	-0.1182	-1.01862	-0.49053	0.50342	1.00573	3.32494	-0.3933	-2.93164	-0.1073	0.16776	-0.06045	0.80082	0.37935	-1.18017	0.54662	0.47056	-1.01718	0.85111	-0.85111	-7.09902	5.89324	-5.89324	-50.7881	-24.4577	25.1003	50.1455	165.781	-19.6098	-146.171	-5.3502	8.36424	-3.01404	39.9286	18.9142	-58.8427	27.2544	23.4619	-50.7163	42.436	-42.436	-353.955	1.68	14.42	44.56	1.96	14.11	11.14	12.12
687	0.20751	-0.20751	-1.75594	-0.45108	0.64016	1.56686	1.90418	0.65407	-2.55825	0.12352	-0.20173	0.07821	1.30703	0.20719	-1.51422	0.54639	0.65073	-1.19712	1.09804	-1.09804	-7.35054	9.43808	-9.43808	-79.864	-20.5158	29.1158	71.264	86.6061	29.7484	-116.354	5.61784	-9.17495	3.55711	59.4463	9.42339	-68.8697	24.851	29.5965	-54.4475	49.9413	-49.9413	-334.318	2.7	21.59	28.99	2.11	18.33	12.01	14.27
688	-0.3647	0.3647	-0.87805	-0.97126	0.52968	1.31962	1.03809	0.5561	-1.59419	-0.33722	-0.33076	0.66798	-0.67666	0.05327	0.62339	1.8083	-0.10595	-1.70235	0.60539	-0.60539	-7.23978	-20.1344	20.1344	-48.4757	-53.6217	29.2429	72.8545	57.3114	30.7016	-88.0129	-18.6174	-18.2606	36.878	-37.3572	2.94098	34.4162	99.8332	-5.84934	-93.9839	33.4225	-33.4225	-399.697	5.75	18.07	20.76	7.93	10.25	27.69	9.55
691	0.68862	-0.68862	0.71106	0.62684	-0.07779	-1.26011	-0.84002	0.2162	0.62382	1.65567	-0.20838	-1.44729	1.19053	-0.4175	-0.77303	-0.26427	0.06198	0.20229	-0.30026	0.30026	-4.52039	44.0383	-44.0383	45.4733	40.0873	-4.9749	-80.5858	-53.72	13.826	39.894	105.882	-13.3262	-92.5558	76.1357	-26.6998	-49.4359	-16.9002	3.96351	12.9367	-19.2019	19.2019	-289.084	12.58	18.01	13.37	28.35	17.94	4.26	5.49
692	0.80966	-0.80966	-1.06563	-0.42495	0.13	1.36059	1.57554	-0.33395	-1.24159	0.24518	0.25629	-0.50147	1.8823	-0.43764	-1.44465	1.50886	0.05366	-1.56252	1.03537	-1.03537	-0.47243	35.2255	-35.2255	-46.3621	-18.4883	5.6559	59.1945	68.5464	-14.5291	-54.0172	10.667	11.1503	-21.8173	81.8925	-19.0404	-62.8521	65.6454	2.33444	-67.9798	45.0456	-45.0456	-20.554	10.06	15.08	17.51	4.71	20.68	19.09	12.87
693	1.67892	-1.67892	0.88207	0.4716	-0.14995	-1.20372	-0.09366	-0.0952	0.18887	-0.61988	0.55663	0.06325	-0.57249	0.16126	0.41123	-0.45502	0.41537	0.03965	-0.07077	0.07077	-7.68948	132.052	-132.052	69.3772	37.0929	-11.7939	-94.6762	-7.36694	-7.48812	14.8551	-48.7554	43.7805	4.97492	-45.0282	12.6837	32.3445	-35.7884	32.6699	3.11846	-5.56648	5.56648	-604.799	37.73	23.44	3.19	13.22	11.05	9.78	1.59
694	0.24138	-0.24138	-0.65668	-1.03069	0.71165	0.97572	2.3806	-0.41526	-1.96534	0.63223	-0.03227	-0.59996	0.64486	0.25668	-0.90155	-0.21751	0.61367	-0.39616	-0.03682	0.03682	2.18778	15.7953	-15.7953	-42.9716	-67.4463	46.5689	63.8489	155.781	-27.1735	-128.608	41.3718	-2.11195	-39.2598	42.1986	16.7968	-58.9954	-14.2331	40.157	-25.9239	-2.4093	2.4093	143.164	4.51	18.76	40.63	11.52	14.46	9.44	0.69
695	1.12128	-1.12128	-0.93319	-0.45498	0.69055	0.69762	0.02254	-0.35379	0.33125	0.49669	0.00971	-0.5064	0.40161	0.33761	-0.73922	0.88225	-0.00012	-0.88213	-0.10428	0.10428	5.46596	90.4751	-90.4751	-75.2982	-36.7122	55.7198	56.2905	1.81871	-28.5468	26.728	40.0776	0.78382	-40.8614	32.4057	27.2415	-59.6472	71.1878	-0.00941785	-71.1784	-8.41407	8.41407	441.044	25.85	18.8	7.9	11.56	13.15	20.34	2.4
697	1.38041	-1.38041	-0.25857	-0.6397	0.3905	0.50777	1.26682	0.29092	-1.55774	0.2314	0.26175	-0.49315	0.29022	0.08673	-0.37695	1.51299	-0.07578	-1.43721	0.22703	-0.22703	2.36561	83.5946	-83.5946	-15.6585	-38.739	23.6481	30.7494	76.7163	17.6173	-94.3336	14.0132	15.8508	-29.864	17.5753	5.25226	-22.8276	91.6234	-4.58902	-87.0344	13.7486	-13.7486	143.257	23.88	9.93	24.44	6.53	5.77	25.52	3.93
699	-0.33502	0.33502	-0.67241	-0.64248	0.96436	0.35053	1.45602	0.06454	-1.52056	0.53924	0.00144	-0.54068	1.73837	0.14641	-1.88478	1.61045	-0.01733	-1.59312	0.32974	-0.32974	-5.58989	-16.9332	16.9332	-33.9858	-32.473	48.7421	17.7168	73.5919	3.26227	-76.8542	27.2549	0.0729385	-27.3278	87.8626	7.40006	-95.2627	81.3976	-0.876083	-80.5215	16.6663	-16.6663	-282.531	4.84	11.82	21.49	7.8	26.16	23.13	4.76
701	1.59584	-1.59584	-1.93859	-0.52447	0.81589	1.64717	0.63679	0.51074	-1.14753	0.82405	-0.17941	-0.64464	2.22022	-0.08852	-2.1317	1.01308	0.30387	-1.31696	0.31122	-0.31122	4.67337	64.4418	-64.4418	-78.2823	-21.1788	32.9465	66.5146	25.7143	20.6241	-46.3384	33.276	-7.24469	-26.0314	89.655	-3.57465	-86.0803	40.9095	12.2708	-53.1802	12.5673	-12.5673	188.716	18.41	20.69	10.29	8.47	25.11	13.44	3.59
703	-0.11207	0.11207	-0.58116	-0.31657	-0.21918	1.11691	0.12245	0.35105	-0.4735	-0.44563	0.16541	0.28022	-0.08632	0.1993	-0.11299	0.29059	-0.39688	0.10629	0.07975	-0.07975	-0.35196	-16.9366	16.9366	-87.8291	-47.8427	-33.1235	168.795	18.5054	53.0536	-71.559	-67.3462	24.9974	42.3488	-13.0447	30.1203	-17.0756	43.9159	-59.9799	16.064	12.0517	-12.0517	-53.1908	4.84	36.66	17.8	15.67	6.74	14.84	3.44
704	2.06453	-2.06453	-1.308	-0.50572	0.79778	1.01594	1.5901	-0.38192	-1.20818	-0.53264	0.0528	0.47984	0.52404	0.44758	-0.97162	0.32654	-0.34657	0.02003	0.57751	-0.57751	0.47763	106.36	-106.36	-67.3851	-26.0534	41.0997	52.3388	81.9184	-19.6755	-62.2429	-27.4403	2.72012	24.7202	26.9974	23.0586	-50.0559	16.8224	-17.8545	1.03213	29.752	-29.752	24.6062	30.39	17.1	20.59	7.45	11.01	4.95	8.5
705	2.04091	-2.04091	0.37544	0.00622	-0.47986	0.0982	0.37607	0.00344	-0.37951	0.32466	0.05466	-0.37931	0.49962	-0.30182	-0.1978	-0.43958	0.51234	-0.07276	0.2934	-0.2934	-5.03542	163.519	-163.519	30.0802	0.498402	-38.4466	7.868	30.1308	0.275699	-30.4065	26.0116	4.37927	-30.3909	40.03	-24.1818	-15.8482	-35.2195	41.049	-5.82958	23.5074	-23.5074	-403.441	46.72	9.79	8.65	8.06	9.17	10.9	6.72
706	0.6951	-0.6951	0.48027	0.06843	-0.41316	-0.13554	-0.73721	-0.05139	0.7886	1.20419	0.33068	-1.53486	1.47891	-0.45021	-1.0287	-0.25219	0.31883	-0.06664	0.23675	-0.23675	-5.2911	48.1725	-48.1725	33.2839	4.74253	-28.6334	-9.39308	-51.0906	-3.56131	54.6519	83.4532	22.9168	-106.37	102.492	-31.2006	-71.2917	-17.4775	22.0956	-4.6181	16.4074	-16.4074	-366.687	13.76	8.85	15.11	27.12	24.83	5.65	4.69
707	1.58529	-1.58529	-2.29182	-0.67448	1.30121	1.66509	2.45583	0.45364	-2.90947	0.65732	0.24365	-0.90097	1.09212	-0.02578	-1.06634	0.94895	0.20403	-1.15297	0.22936	-0.22936	-6.25706	59.1205	-59.1205	-85.4693	-25.1534	48.5263	62.0964	91.5858	16.9178	-108.504	24.5137	9.08635	-33.6	40.7286	-0.961409	-39.7672	35.3893	7.60875	-42.9981	8.55354	-8.55354	-233.346	16.89	21.08	28.58	8.3	11.5	11.2	2.44
708	0.90679	-0.90679	-1.42255	-1.0676	0.85887	1.63128	2.01167	0.87787	-2.88954	0.63836	0.23382	-0.87218	0.70114	0.04502	-0.74616	1.62679	-0.02123	-1.60556	0.17253	-0.17253	-5.46058	38.9325	-38.9325	-61.0766	-45.8372	36.8753	70.0385	86.3703	37.6908	-124.061	27.4077	10.0391	-37.4468	30.1031	1.93291	-32.0361	69.8457	-0.911716	-68.934	7.40756	-7.40756	-234.448	11.12	18.73	30.06	9.26	8.88	19.83	2.12
709	0.82114	-0.82114	-1.40045	-0.45828	0.63114	1.22759	2.57395	-0.0837	-2.49025	0.711	0.16583	-0.87682	0.82254	0.32519	-1.14773	1.32376	-0.21385	-1.10992	0.8811	-0.8811	1.60957	33.6367	-33.6367	-57.3668	-18.7725	25.8534	50.286	105.437	-3.42875	-102.009	29.1247	6.79278	-35.9175	33.6937	13.321	-47.0148	54.2256	-8.75979	-45.4658	36.0928	-36.0928	65.9334	9.61	15.38	29.64	9.29	11.53	14.24	10.31
710	0.78743	-0.78743	-0.84918	-0.50716	0.39273	0.9636	0.21036	0.11452	-0.32488	0.4421	-0.13628	-0.30583	1.0362	0.03056	-1.06677	0.86057	-0.06859	-0.79198	0.24414	-0.24414	7.86376	61.8315	-61.8315	-66.6796	-39.8233	30.8386	75.6644	16.518	8.99273	-25.5107	34.7153	-10.7011	-24.0142	81.3655	2.39998	-83.7655	67.5745	-5.3861	-62.1884	19.1704	-19.1704	617.484	17.67	20.33	6	8.39	23.59	18.54	5.48
711	0.20074	-0.20074	-0.32881	-0.25902	0.15785	0.42997	3.58679	-0.85639	-2.7304	-0.20789	0.04515	0.16274	0.02041	0.15399	-0.1744	0.26843	0.33217	-0.6006	0.1297	-0.1297	-7.5781	14.9987	-14.9987	-24.5677	-19.353	11.7945	32.1262	267.995	-63.9873	-204.008	-15.5328	3.37367	12.1592	1.52482	11.5059	-13.0308	20.0562	24.8192	-44.8754	9.69083	-9.69083	-566.215	4.29	8.1	67.43	3.96	3.51	9.96	2.77
712	0.65851	-0.65851	-0.67718	-0.52272	0.51803	0.68186	1.32954	0.37656	-1.70609	0.94373	0.23691	-1.18063	1.69092	0.27182	-1.96274	1.63119	-0.25868	-1.3725	0.52104	-0.52104	1.91125	29.671	-29.671	-30.5124	-23.5526	23.3415	30.7235	59.9065	16.967	-76.8735	42.5225	10.6746	-53.1971	76.1897	12.2476	-88.4373	73.4983	-11.6558	-61.8425	23.4773	-23.4773	86.1175	8.48	8.75	19.54	13.67	23.52	19.33	6.71
713	0.39825	-0.39825	-0.72848	-1.13314	0.93375	0.92787	0.21313	0.03962	-0.25275	1.03515	-0.54289	-0.49226	1.79816	0.28501	-2.08317	0.75413	-0.04105	-0.71308	0.35272	-0.35272	-4.47914	25.4327	-25.4327	-46.5214	-72.3635	59.6302	59.2547	13.6108	2.53011	-16.1409	66.1057	-34.6697	-31.436	114.832	18.201	-133.033	48.1595	-2.6212	-45.5383	22.5251	-22.5251	-286.042	7.27	18.86	4.25	14.4	35.41	13.39	6.44
714	0.48637	-0.48637	-0.95322	0.25633	0.18461	0.51227	1.13859	0.24171	-1.38031	1.49492	0.08367	-1.57858	1.15342	-0.10672	-1.0467	0.34931	0.13688	-0.4862	0.56638	-0.56638	-1.00529	27.9089	-27.9089	-54.6973	14.7087	10.5935	29.3951	65.3343	13.8699	-79.2042	85.7807	4.80107	-90.5817	66.1849	-6.12361	-60.0613	20.044	7.85465	-27.8987	32.5	-32.5	-57.6851	7.97	12.01	20.65	25.19	18.04	6.85	9.29
715	0.71546	-0.71546	-2.04731	-0.44475	1.0141	1.47796	2.54821	0.49952	-3.04774	-0.40917	0.09368	0.31548	0.42844	-0.56697	0.13853	1.32249	0.05276	-1.37525	0.49175	-0.49175	-6.8284	31.3928	-31.3928	-89.8313	-19.5144	44.4963	64.8493	111.81	21.9179	-133.727	-17.9532	4.11056	13.8426	18.799	-24.8775	6.07847	58.0279	2.31482	-60.3427	21.5769	-21.5769	-299.614	8.97	22.1	35.08	4.54	6.24	16.91	6.16
716	0.52122	-0.52122	-2.22721	-0.21479	0.83778	1.60423	2.18351	0.80472	-2.98824	0.09476	0.50709	-0.60185	1.08736	0.27492	-1.36228	0.62825	0.27641	-0.90467	0.85261	-0.85261	-6.32121	21.663	-21.663	-92.5671	-8.92727	34.8195	66.6749	90.7507	33.4459	-124.197	3.93843	21.0756	-25.014	45.1928	11.426	-56.6188	26.1114	11.4882	-37.5996	35.4362	-35.4362	-262.721	6.19	22.75	30.71	6.58	14.54	9.1	10.12
717	0.01236	-0.01236	-1.63622	-0.58424	1.11524	1.10522	2.47183	-0.33733	-2.1345	0.28407	0.10409	-0.38816	-0.43473	0.7491	-0.31438	-0.41729	0.33136	0.08593	0.50868	-0.50868	-7.36093	0.786299	-0.786299	-104.08	-37.1637	70.9405	70.3029	157.233	-21.4575	-135.775	18.0697	6.62131	-24.691	-27.653	47.6505	-19.9975	-26.5436	21.0776	5.46598	32.3569	-32.3569	-468.229	0.22	25	41.86	6.11	10.76	6.8	9.24
718	1.09568	-1.09568	-2.16738	-0.41092	1.30821	1.27009	1.98778	-0.17213	-1.81565	-0.20252	-0.05454	0.25705	0.69117	0.30577	-0.99694	0.14517	0.10581	-0.25098	1.15593	-1.15593	-6.44497	53.537	-53.537	-105.903	-20.0783	63.9218	62.059	97.1268	-8.41077	-88.7161	-9.89532	-2.66474	12.5601	33.772	14.9404	-48.7124	7.09353	5.17002	-12.2636	56.481	-56.481	-314.914	15.3	24.26	26.55	3.21	11.78	2.77	16.14
719	-0.15666	0.15666	-2.02963	0.25583	0.64142	1.13239	3.184	-0.60258	-2.58142	-0.75707	-0.20876	0.96583	0.3763	0.44654	-0.82284	0.77929	0.2484	-1.02769	0.5737	-0.5737	-7.43341	-7.22046	7.22046	-93.5474	11.7915	29.5634	52.1925	146.753	-27.7732	-118.98	-34.8939	-9.62184	44.5158	17.344	20.5815	-37.9255	35.9181	11.4487	-47.3668	26.4425	-26.4425	-342.611	2.06	20.82	37.96	11.34	8.36	11.9	7.55
720	0.34098	-0.34098	-2.96921	-0.79838	1.38756	2.38003	2.99453	0.20373	-3.19826	0.05473	-0.20291	0.14818	0.55012	0.0097	-0.55983	1.14575	0.39265	-1.5384	0.48167	-0.48167	-7.29366	13.7712	-13.7712	-119.916	-32.2439	56.0387	96.1211	120.939	8.22798	-129.166	2.21025	-8.19491	5.98467	22.2176	0.391777	-22.6094	46.2727	15.8579	-62.1306	19.4529	-19.4529	-294.566	3.93	30.86	35.73	2.03	6.4	15.49	5.56
721	0.71376	-0.71376	-0.74588	-0.253	0.29202	0.70686	0.58942	-0.13041	-0.45901	0.49233	0.01684	-0.50916	0.71798	0.05066	-0.76865	0.5958	-0.06803	-0.52777	0.17572	-0.17572	7.48451	63.3101	-63.3101	-66.1591	-22.441	25.9022	62.6978	52.2814	-11.5677	-40.7137	43.6692	1.49329	-45.1625	63.6847	4.49394	-68.1786	52.847	-6.03429	-46.8127	15.5865	-15.5865	663.871	18.09	18.41	13.29	12.69	18.84	14.24	4.45
722	0.48466	-0.48466	-1.50283	-0.22971	1.04365	0.68889	1.72345	-0.47215	-1.2513	0.97079	0.22151	-1.1923	1.56631	0.17695	-1.74326	-0.79871	0.33347	0.46523	0.59815	-0.59815	-6.6149	23.5218	-23.5218	-72.9355	-11.1485	50.6505	33.4335	83.6424	-22.9143	-60.7281	47.1143	10.7505	-57.8648	76.0161	8.58775	-84.6039	-38.7628	16.184	22.5788	29.0296	-29.0296	-321.034	6.72	17.66	20.62	15	22.95	8.76	8.29
723	0.94584	-0.94584	-0.7708	-0.03355	0.22424	0.5801	1.72059	-0.29118	-1.42941	0.55974	0.23336	-0.7931	-0.02401	0.57945	-0.55544	1.96566	-0.13257	-1.83309	0.6612	-0.6612	1.95263	47.2871	-47.2871	-38.5359	-1.6771	11.211	29.002	86.0205	-14.5573	-71.4632	27.9842	11.6668	-39.651	-1.20041	28.9695	-27.7691	98.2725	-6.62772	-91.6448	33.0566	-33.0566	97.6214	13.51	9.65	22.5	9.66	8.11	27.13	9.44
724	0.80816	-0.80816	-0.74549	-0.26117	0.33047	0.67618	0.40226	-0.10481	-0.29745	0.59759	-0.15995	-0.43764	0.97455	0.09007	-1.06462	0.48868	0.0178	-0.50648	0.06122	-0.06122	7.80766	71.3413	-71.3413	-65.8085	-23.0548	29.1727	59.6905	35.51	-9.25212	-26.2579	52.7525	-14.1193	-38.6332	86.0287	7.95136	-93.9801	43.1384	1.57161	-44.71	5.40389	-5.40389	689.226	20.38	17.93	8.82	13.06	25.72	12.55	1.54
725	2.10954	-2.10954	-1.12239	-0.06945	0.42587	0.76598	0.45548	0.15697	-0.61245	1.10764	-0.27957	-0.82807	1.75399	0.47503	-2.22901	-0.28014	-0.00674	0.28688	0.45682	-0.45682	-4.58588	101.318	-101.318	-53.9065	-3.33565	20.4536	36.7885	21.8758	7.53913	-29.415	53.1981	-13.4274	-39.7706	84.241	22.8147	-107.056	-13.4546	-0.323731	13.7783	21.9403	-21.9403	-220.252	28.95	12.96	7.33	13.28	27.33	3.89	6.27
727	0.37955	-0.37955	-1.11009	-0.30265	0.51755	0.8952	3.47769	-0.63816	-2.83953	0.30238	0.07667	-0.37905	0.42874	0.14861	-0.57735	0.23256	0.29564	-0.52819	0.34524	-0.34524	-6.45952	21.6296	-21.6296	-63.2612	-17.2474	29.4936	51.0151	198.184	-36.3667	-161.817	17.2318	4.36917	-21.601	24.4325	8.4691	-32.9016	13.2527	16.8477	-30.1004	19.6743	-19.6743	-368.11	6.18	16.33	51.43	5.55	8.19	6.71	5.62
729	0.90162	-0.90162	-1.57074	-0.09652	0.49364	1.17362	2.26296	-0.2716	-1.99136	0.11531	-0.01083	-0.10448	0.1752	-0.16792	-0.00728	0.47423	0.94351	-1.41774	-0.58543	0.58543	-7.63588	48.9365	-48.9365	-85.2542	-5.23876	26.7928	63.7001	122.825	-14.7414	-108.084	6.25862	-0.588063	-5.67056	9.50948	-9.11436	-0.39512	25.7397	51.2104	-76.95	-31.775	31.775	-414.449	13.98	21.28	32.99	1.7	2.66	18.31	9.08
730	0.95579	-0.95579	-1.73879	-1.2944	0.74782	2.28537	1.30325	0.29314	-1.59639	0.44318	-0.43289	-0.01029	0.67503	-0.33785	-0.33718	0.69476	0.05059	-0.74535	-0.07195	0.07195	-5.90107	54.358	-54.358	-98.8883	-73.6153	42.5299	129.974	74.1183	16.6716	-90.7898	25.2045	-24.6194	-0.585084	38.3903	-19.214	-19.1763	39.5124	2.87702	-42.3894	-4.09203	4.09203	-335.606	15.53	32.69	23.56	7.12	8.23	11.7	1.17
731	-0.30915	0.30915	0.63815	0.57808	-0.55022	-0.66601	-0.11594	0.58416	-0.46823	1.39064	-0.22913	-1.16151	0.30512	-0.45315	0.14803	0.00611	-0.17728	0.17116	0.38347	-0.38347	-6.49438	-29.2416	29.2416	60.3597	54.6785	-52.0428	-62.9954	-10.9662	55.2538	-44.2877	131.535	-21.6728	-109.863	28.8605	-42.8617	14.0011	0.578384	-16.7678	16.1894	36.2714	-36.2714	-614.278	8.35	17.62	14.22	34.49	10.25	4.71	10.36
736	1.25875	-1.25875	-1.20602	-0.33299	0.65026	0.88875	0.47113	0.24853	-0.71965	0.85614	-0.58379	-0.27235	1.02625	0.26977	-1.29601	2.28977	-0.43996	-1.84981	0.24102	-0.24102	0.96493	62.1087	-62.1087	-59.5066	-16.43	32.0846	43.852	23.246	12.2627	-35.5087	42.2433	-28.8052	-13.4381	50.6365	13.3107	-63.9472	112.98	-21.7084	-91.2721	11.8924	-11.8924	47.6108	17.75	14.77	8.39	10.15	16.37	29.18	3.4
737	0.46444	-0.46444	-2.02435	-0.81287	1.19769	1.63954	1.66601	0.71538	-2.38139	0.57308	-0.17244	-0.40064	1.65795	0.26484	-1.92279	1.1464	0.16089	-1.30729	0.2724	-0.2724	-5.886	20.0769	-20.0769	-87.5092	-35.1391	51.7739	70.8744	72.0187	30.9248	-102.943	24.7733	-7.45428	-17.319	71.6701	11.4488	-83.1189	49.5567	6.9552	-56.5119	11.7752	-11.7752	-254.442	5.74	22.63	24.99	6.01	22.11	15.15	3.36
738	1.55952	-1.55952	-2.01653	-0.20237	0.62759	1.59131	2.75927	0.25062	-3.00989	0.50378	-0.24133	-0.26245	0.41635	0.20401	-0.62035	0.32355	0.38842	-0.71197	-0.18384	0.18384	-8.30538	69.2372	-69.2372	-89.5267	-8.98453	27.8628	70.6485	122.502	11.1265	-133.628	22.366	-10.714	-11.652	18.4843	9.05715	-27.5414	14.3644	17.2444	-31.6088	-8.16165	8.16165	-368.729	19.78	22.88	36.59	4.86	6.58	6.98	2.33
739	1.30618	-1.30618	-2.63872	-0.56588	1.0435	2.16111	1.51155	-0.11151	-1.40004	0.76123	-0.15751	-0.60371	0.23052	0.27926	-0.50978	0.22754	0.19423	-0.42177	0.51477	-0.51477	-6.38262	64.5865	-64.5865	-130.476	-27.9811	51.5976	106.86	74.7415	-5.51386	-69.2277	37.6402	-7.78848	-29.8517	11.3986	13.8085	-25.2071	11.2511	9.60418	-20.8553	25.454	-25.454	-315.6	18.45	33.91	20.57	9.64	5.57	4.59	7.27
740	0.715	-0.715	-1.74549	-0.25749	0.22474	1.77825	1.56488	-0.15158	-1.41329	0.79437	0.3943	-1.18867	1.30943	0.05615	-1.36558	-0.29333	0.02276	0.27056	0.40442	-0.40442	2.24339	35.8454	-35.8454	-87.508	-12.909	11.2668	89.1501	78.4529	-7.59948	-70.8534	39.8246	19.7677	-59.5922	65.6465	2.81494	-68.4614	-14.7056	1.14123	13.5644	20.2751	-20.2751	112.47	10.24	25.24	21.33	14.2	19.16	4.04	5.79
742	0.94151	-0.94151	-2.40858	-0.9829	1.18886	2.20262	0.88114	0.61022	-1.49136	0.36212	-0.09174	-0.27038	1.84778	0.09299	-1.94077	1.30856	-0.29704	-1.01152	-0.43159	0.43159	-5.40453	40.0129	-40.0129	-102.362	-41.7722	50.5254	93.6088	37.4475	25.9335	-63.381	15.3898	-3.89877	-11.491	78.5286	3.95179	-82.4804	55.6125	-12.6239	-42.9886	-18.342	18.342	-229.686	11.43	28	14.4	3.84	23	14.09	5.24
743	0.47904	-0.47904	-1.26897	-0.65185	0.6693	1.25152	1.6136	-0.19094	-1.42266	1.88333	-0.13852	-1.74481	1.19076	0.07709	-1.26784	0.06618	0.48634	-0.55251	0.26894	-0.26894	-5.9622	23.6508	-23.6508	-62.6508	-32.1825	33.0443	61.7889	79.6655	-9.42706	-70.2385	92.9824	-6.83909	-86.1433	58.7891	3.80579	-62.5949	3.2672	24.011	-27.2782	13.2778	-13.2778	-294.361	6.76	17.78	21.41	25.59	17.34	7.33	3.79
744	-0.24009	0.24009	-1.55584	-0.84102	0.43722	1.95964	3.07622	-0.46386	-2.61236	-0.05809	-0.18688	0.24497	0.93388	0.5045	-1.43837	1.11508	0.20237	-1.31745	0.25816	-0.25816	-6.62687	-10.887	10.887	-70.5498	-38.1361	19.8258	88.8601	139.491	-21.0338	-118.457	-2.63419	-8.47393	11.1081	42.3466	22.8764	-65.2231	50.5632	9.17652	-59.7397	11.7064	-11.7064	-300.496	3.11	22.77	36.85	2.8	15.37	15.76	3.34
745	0.56663	-0.56663	0.61817	0.05285	-0.03784	-0.63318	-1.05853	0.26016	0.79837	1.20796	-0.69316	-0.51479	0.09196	-0.55898	0.46702	-0.68714	0.45958	0.22756	-0.38885	0.38885	-5.97558	43.6203	-43.6203	47.5879	4.06861	-2.91321	-48.7433	-81.4876	20.0276	61.46	92.9909	-53.361	-39.6299	7.07912	-43.0311	35.9519	-52.8977	35.3796	17.5181	-29.9342	29.9342	-460.012	12.46	13.76	20.42	20.91	11.28	12.61	8.55
746	2.02835	-2.02835	-2.39257	-0.29075	0.8601	1.82321	0.88434	0.46999	-1.35434	1.29893	-0.05154	-1.24738	0.69718	0.53839	-1.23557	0.34341	-0.23218	-0.11123	0.21568	-0.21568	-5.98123	88.7559	-88.7559	-104.694	-12.7224	37.6362	79.7797	38.697	20.5658	-59.2627	56.8381	-2.25531	-54.5828	30.507	23.5588	-54.0658	15.0269	-10.1597	-4.86722	9.43755	-9.43755	-261.725	25.36	26.35	13.99	15.92	12.08	3.6	2.7
747	0.31016	-0.31016	1.63214	0.21922	-0.39284	-1.45852	1.15654	-0.29155	-0.86499	-0.93787	0.41059	0.52728	0.27469	0.02019	-0.29488	-0.45728	0.33595	0.12134	-0.33583	0.33583	-7.42027	23.5167	-23.5167	123.753	16.6221	-29.7862	-110.589	87.6913	-22.1061	-65.5853	-71.1116	31.1317	39.9799	20.8274	1.53108	-22.3585	-34.6722	25.4722	9.19996	-25.4635	25.4635	-562.622	6.72	33.48	21.9	15.87	6.17	8.59	7.28
748	0.78303	-0.78303	-0.5312	0.06053	0.73536	-0.26469	1.00809	0.44391	-1.452	-0.08804	-0.25767	0.34571	0.04931	0.21619	-0.2655	0.89246	1.05823	-1.9507	0.4651	-0.4651	-6.48541	53.1285	-53.1285	-36.0414	4.10665	49.8939	-17.9591	68.3985	30.1192	-98.5177	-5.97315	-17.4831	23.4562	3.34548	14.6687	-18.0142	60.5534	71.8008	-132.354	31.5571	-31.5571	-440.033	15.18	12.28	23.85	5.85	4.67	29.17	9.02
749	0.22833	-0.22833	-1.72588	-0.40438	0.70889	1.42137	2.80187	0.15183	-2.95371	0.00707	0.07544	-0.08251	1.03813	0.52277	-1.56091	1.34208	0.60519	-1.94727	0.80668	-0.80668	-6.98581	9.39137	-9.39137	-70.9855	-16.6323	29.1567	58.4611	115.241	6.24498	-121.486	0.290598	3.10288	-3.39348	42.6984	21.5017	-64.2001	55.1999	24.8914	-80.0913	33.1787	-33.1787	-287.327	2.68	18.49	33.82	0.93	15.27	19.33	9.48
750	1.2239	-1.2239	-1.43929	-0.07406	0.67596	0.83738	2.38072	-0.10582	-2.2749	0.53566	-0.12634	-0.40932	0.82514	0.318	-1.14313	-0.67315	0.01305	0.66011	0.64866	-0.64866	-0.81199	57.4065	-57.4065	-67.5091	-3.47355	31.7055	39.2772	111.667	-4.96357	-106.703	25.1248	-5.926	-19.1988	38.7026	14.9156	-53.6182	-31.5739	0.611912	30.962	30.4253	-30.4253	-38.0861	16.4	15.26	31.2	6.33	13.19	8.93	8.69
751	1.09372	-1.09372	-0.56369	-0.30883	0.20125	0.67127	1.10259	0.30927	-1.41187	0.08054	0.24182	-0.32236	-0.25706	-0.32806	0.58512	-0.47419	-0.10969	0.58389	0.68426	-0.68426	-7.23412	77.7986	-77.7986	-40.0964	-21.9676	14.3153	47.7487	78.4298	21.9994	-100.429	5.72899	17.2015	-22.9305	-18.2855	-23.3356	41.6211	-33.7305	-7.8026	41.5331	48.6732	-48.6732	-514.579	22.23	12.55	25.55	5.73	9.28	10.75	13.91
753	0.3619	-0.3619	-0.7328	0.23196	0.36071	0.14013	1.36514	0.16052	-1.52566	1.47717	0.09852	-1.57569	1.65615	-0.05318	-1.60297	-0.77078	0.62913	0.14165	-0.40844	0.40844	-6.84877	19.1383	-19.1383	-38.7522	12.2669	19.0751	7.41021	72.1924	8.4885	-80.6809	78.1165	5.20995	-83.3265	87.5814	-2.8121	-84.7693	-40.7606	33.2699	7.49068	-21.5992	21.5992	-362.181	5.47	8.26	21.84	23.06	24.62	10.58	6.17
755	0.19243	-0.19243	-0.60851	-0.90313	0.767	0.74464	2.16873	-0.67858	-1.49016	-1.37539	-0.08794	1.46333	-1.23997	0.47184	0.76813	0.84272	0.06286	-0.90557	-0.19304	0.19304	-7.43842	10.6105	-10.6105	-33.5527	-49.798	42.2919	41.0588	119.583	-37.4163	-82.1664	-75.8383	-4.84899	80.6872	-68.3715	26.017	42.3545	46.467	3.46587	-49.9328	-10.6444	10.6444	-410.15	3.03	13.16	28.82	22.36	15.82	13.77	3.04
756	0.06082	-0.06082	-0.13187	0.35072	-0.06845	-0.1504	1.31326	-0.54249	-0.77077	-0.13786	0.30519	-0.16733	-0.51992	-0.13443	0.65435	0.69775	0.13561	-0.83336	1.52201	-1.52201	0.90178	4.76808	-4.76808	-10.3384	27.496	-5.36603	-11.7915	102.958	-42.5304	-60.4276	-10.8079	23.9267	-13.1188	-40.7613	-10.539	51.3003	54.7027	10.6312	-65.334	119.323	-119.323	70.6984	1.36	5.61	23.34	5.29	13.15	17.15	34.09
757	-0.19927	0.19927	-0.63554	-1.01586	0.52537	1.12603	2.07405	-0.12144	-1.95261	0.94514	-0.24333	-0.70181	0.22046	-0.02486	-0.1956	1.60347	-0.23023	-1.37323	0.16211	-0.16211	1.84277	-11.691	11.691	-37.2877	-59.6011	30.8239	66.0649	121.686	-7.12502	-114.561	55.4519	-14.2761	-41.1757	12.9345	-1.45861	-11.4759	94.0765	-13.5079	-80.5686	9.51108	-9.51108	108.117	3.34	17.95	33.75	13.8	3.49	24.95	2.72
759	0.57026	-0.57026	-1.92296	-0.5198	0.8989	1.54385	1.79225	-0.50284	-1.28942	0.18094	0.45362	-0.63455	0.70184	-0.10073	-0.60111	1.91885	0.04541	-1.96426	0.41548	-0.41548	-5.45839	26.9824	-26.9824	-90.9864	-24.5948	42.5324	73.0488	84.8021	-23.7921	-61.01	8.56116	21.4633	-30.0245	33.2082	-4.76603	-28.4421	90.7919	2.14872	-92.9406	19.6587	-19.6587	-258.269	7.71	23.43	20.83	7.36	8.81	26.25	5.62
761	1.08929	-1.08929	-2.66711	-0.57359	1.10102	2.13967	1.21202	1.04013	-2.25215	0.51446	0.16229	-0.67675	0.30145	-0.05076	-0.25069	1.09126	-0.43903	-0.65223	0.42802	-0.42802	-6.25659	51.547	-51.547	-126.212	-27.143	52.1021	101.253	57.3546	49.2206	-106.575	24.3452	7.67958	-32.0248	14.265	-2.40196	-11.8631	51.6399	-20.7754	-30.8645	20.2547	-20.2547	-296.071	14.73	32.49	23.42	8.05	3.73	11.79	5.79
762	0.96626	-0.96626	-2.22076	-0.10951	0.74321	1.58707	0.60874	0.24371	-0.85246	0.58697	0.12379	-0.71076	0.05849	0.804	-0.8625	0.95958	0.39713	-1.35671	0.88262	-0.88262	-5.74211	47.4744	-47.4744	-109.111	-5.38061	36.5156	77.9758	29.9087	11.9742	-41.8829	28.8391	6.08186	-34.921	2.87383	39.5024	-42.3762	47.146	19.512	-66.658	43.3652	-43.3652	-282.122	13.56	26.73	10.26	9.11	11.7	16.26	12.39
764	0.29439	-0.29439	0.05687	-0.07081	0.64087	-0.62693	0.35685	0.00716	-0.36401	1.43134	0.10637	-1.53771	1.96859	0.41084	-2.37943	0.92438	-0.25088	-0.6735	0.2314	-0.2314	-0.41901	17.2372	-17.2372	3.32999	-4.14589	37.524	-36.7081	20.8941	0.419207	-21.3133	83.8079	6.22805	-90.0359	115.265	24.0557	-139.32	54.1244	-14.6895	-39.4349	13.5489	-13.5489	-24.5339	4.92	10.6	6.03	24.83	36.37	13.37	3.87
766	-0.28349	0.28349	-1.77681	-0.05934	0.584	1.25214	1.30024	0.35123	-1.65147	-0.48839	0.05613	0.43226	2.18645	0.01538	-2.20183	1.03345	-0.03632	-0.99713	0.63481	-0.63481	-6.03593	-13.0928	13.0928	-82.06	-2.74043	26.9715	57.829	60.0502	16.2213	-76.2715	-22.5557	2.59209	19.9636	100.979	0.710379	-101.689	47.7287	-1.67725	-46.0515	29.318	-29.318	-278.763	3.74	19.98	19.47	6.07	28.95	13.4	8.38
767	0.15701	-0.15701	-1.57271	-0.7773	0.82218	1.52783	1.98277	0.49376	-2.47653	-0.50852	0.17219	0.33633	1.23721	-0.37307	-0.86415	1.50331	-0.00883	-1.49447	1.29731	-1.29731	-7.03757	6.69672	-6.69672	-67.0768	-33.1523	35.0662	65.1628	84.5661	21.0592	-105.625	-21.6885	7.34398	14.3445	52.7676	-15.9114	-36.8562	64.1167	-0.376714	-63.74	55.3309	-55.3309	-300.156	1.91	18.89	27.17	5.15	12.8	18.27	15.81
768	1.05244	-1.05244	-2.18841	-0.59283	1.33937	1.44187	1.1025	0.22795	-1.33045	0.74973	0.45469	-1.20443	1.68643	-0.50289	-1.18354	0.20862	-0.2871	0.07847	0.20159	-0.20159	-5.26672	53.0346	-53.0346	-110.278	-29.8737	67.4932	72.6583	55.5569	11.4868	-67.0437	37.7804	22.9129	-60.6932	84.9822	-25.3416	-59.6406	10.513	-14.4673	3.95436	10.1587	-10.1587	-265.4	15.15	26.13	17.51	14.07	20.66	3.57	2.9
769	0.4216	-0.4216	-1.70651	-0.03982	0.77804	0.96829	1.77705	0.34047	-2.11751	1.43302	-0.42744	-1.00559	1.71291	0.07572	-1.78863	-0.40179	0.44497	-0.04318	-0.16816	0.16816	-6.49216	20.303	-20.303	-82.1805	-1.91737	37.4679	46.63	85.5772	16.3959	-101.973	69.01	-20.5841	-48.426	82.4886	3.64635	-86.135	-19.3491	21.4286	-2.07946	-8.09803	8.09803	-312.643	5.8	18.4	26.79	16.78	24.09	5.83	2.31
770	0.80383	-0.80383	-1.16761	0.72998	-0.06232	0.49995	0.12517	0.31931	-0.44448	0.64147	-0.00465	-0.63682	2.4948	-0.10898	-2.38582	0.44317	-0.3725	-0.07067	0.05252	-0.05252	-5.17461	49.5811	-49.5811	-72.0197	45.0259	-3.84402	30.8378	7.72036	19.6955	-27.4159	39.5668	-0.286797	-39.28	153.882	-6.72186	-147.161	27.3353	-22.9763	-4.35904	3.23972	-3.23972	-319.176	14.17	16.72	6.73	11.26	43.01	7.19	0.93
772	-0.17577	0.17577	-2.44137	-0.94411	1.09749	2.28799	1.05204	0.52742	-1.57947	0.33855	-0.31096	-0.02759	2.00366	0.10598	-2.10964	0.88911	-0.0781	-0.811	0.61654	-0.61654	-5.36761	-7.98521	7.98521	-110.911	-42.8908	49.8588	103.943	47.7941	23.9607	-71.7549	15.3802	-14.1268	-1.2534	91.0258	4.81445	-95.8402	40.3919	-3.54821	-36.8437	28.0093	-28.0093	-243.849	2.28	30.69	17.08	4.22	26.7	11.03	8
773	0.76779	-0.76779	-1.86309	-1.13285	1.61154	1.38441	1.38169	0.23837	-1.62005	-0.09673	0.03264	0.06409	0.51338	0.0623	-0.57567	0.96459	0.2181	-1.18269	-0.20422	0.20422	-6.16827	45.479	-45.479	-110.359	-67.1035	95.4578	82.0043	81.8429	14.1195	-95.9623	-5.72959	1.93342	3.79617	30.4094	3.69009	-34.0995	57.1364	12.9192	-70.0555	-12.0969	12.0969	-365.372	12.99	29.4	25.4	1.36	9.22	18.17	3.46
776	0.58859	-0.58859	-1.03192	-0.60886	1.30749	0.33329	1.71949	0.58356	-2.30305	-0.95625	-0.13175	1.088	0.48901	-0.49489	0.00588	0.83456	0.1641	-0.99866	0.49609	-0.49609	-6.67298	30.7639	-30.7639	-53.9357	-31.8237	68.3392	17.4202	89.8729	30.5013	-120.374	-49.9807	-6.88625	56.8669	25.5591	-25.8665	0.307386	43.6204	8.5771	-52.1975	25.9295	-25.9295	-348.779	8.79	17.47	30.04	15.26	7.35	13.69	7.41
777	1.11475	-1.11475	-1.20412	-0.50935	0.81687	0.8966	2.59866	-0.43978	-2.15888	0.78818	0.00782	-0.796	0.26161	-0.25535	-0.00626	-0.64648	0.45023	0.19625	0.21592	-0.21592	-6.85491	61.3585	-61.3585	-66.2775	-28.0359	44.9623	49.3511	143.036	-24.2063	-118.83	43.3836	0.430291	-43.8139	14.3997	-14.0551	-0.344627	-35.5838	24.782	10.8019	11.885	-11.885	-377.311	17.53	16.52	37.41	12.46	4.06	8.62	3.4
779	0.4648	-0.4648	-0.64892	-0.90358	0.69721	0.85529	1.02501	0.85001	-1.87502	0.39027	-0.54847	0.1582	1.21092	0.4175	-1.62842	1.02745	0.06916	-1.09661	-0.12166	0.12166	-6.40795	27.7282	-27.7282	-38.7119	-53.904	41.5929	51.0229	61.1478	50.708	-111.856	23.2821	-32.7193	9.43727	72.2383	24.9065	-97.1448	61.2935	4.12559	-65.4191	-7.258	7.258	-382.272	7.92	14.99	24.71	8	24.2	18.1	2.07
782	-0.03416	0.03416	-1.9396	-0.70308	1.23775	1.40492	1.20272	-0.99771	-0.20501	0.19571	0.27465	-0.47036	0.51139	-0.04153	-0.46986	0.58683	0.42503	-1.01186	0.16012	-0.16012	-6.53895	-2.58286	2.58286	-146.646	-53.1571	93.5819	106.222	90.9333	-75.4331	-15.5002	14.7971	20.7652	-35.5623	38.6645	-3.14004	-35.5244	44.3682	32.1349	-76.5031	12.1062	-12.1062	-494.388	0.74	36.12	23.77	8.05	10.6	17.27	3.46
784	-0.09249	0.09249	-0.55439	-0.3959	0.42288	0.52741	-0.8885	-0.1069	0.9954	0.3719	0.10125	-0.47315	0.57726	-0.22799	-0.34927	0.8308	-0.46043	-0.37037	1.32836	-1.32836	-4.85567	-7.2991	7.2991	-43.7498	-31.2427	33.3715	41.6209	-70.1166	-8.43637	78.553	29.3488	7.99027	-37.3391	45.5547	-17.9919	-27.5628	65.5634	-36.3353	-29.228	104.829	-104.829	-383.189	2.09	12.2	21.24	9.53	10.45	14.56	29.95
786	2.5187	-2.5187	-2.01768	-0.02307	0.90688	1.13387	1.21532	0.17145	-1.38677	0.40474	0.0079	-0.41263	0.3492	0.13829	-0.48749	0.08373	0.12925	-0.21298	0.00633	-0.00633	-6.06894	137.742	-137.742	-110.342	-1.26188	49.5948	62.0088	66.4626	9.37638	-75.839	22.1341	0.431863	-22.5659	19.0969	7.56247	-26.6594	4.57902	7.06858	-11.6476	0.346083	-0.346083	-331.895	39.35	24.62	20.33	6.39	6.54	2.67	0.1
787	-0.15916	0.15916	-0.91652	0.2999	0.0589	0.55771	0.31345	-0.14731	-0.16614	0.50943	-0.49157	-0.01786	1.036	-0.04762	-0.98839	0.0093	-0.07086	0.06156	0.61153	-0.61153	-6.46379	-16.7458	16.7458	-96.4323	31.5547	6.19724	58.6803	32.9795	-15.4993	-17.4802	53.5997	-51.7211	-1.87866	109.004	-5.00989	-103.994	0.978832	-7.45564	6.4768	64.3427	-64.3427	-680.092	4.78	22.16	7.21	15.05	30.43	1.99	18.38
789	1.16225	-1.16225	-1.99878	-0.7704	0.78402	1.98515	2.77952	0.21114	-2.99066	0.02713	-0.08797	0.06083	1.91863	-0.22056	-1.69807	1.34091	-0.14706	-1.19385	0.50961	-0.50961	-0.73813	41.941	-41.941	-72.1279	-27.8005	28.2922	71.6362	100.302	7.61903	-107.921	0.979124	-3.17436	2.19524	69.2357	-7.95903	-61.2767	48.388	-5.30672	-43.0813	18.3899	-18.3899	-26.636	11.98	20.54	29.75	0.77	18.64	13.07	5.25
790	1.05661	-1.05661	-1.08495	-0.18742	0.45576	0.81661	0.73848	0.43799	-1.17647	0.78946	-0.09559	-0.69387	1.61123	-0.20942	-1.40181	1.63618	0.49326	-2.12944	0.38607	-0.38607	-5.53922	49.4274	-49.4274	-50.7532	-8.7674	21.32	38.2005	34.5458	20.4888	-55.0347	36.9303	-4.47165	-32.4586	75.3723	-9.79649	-65.5758	76.5396	23.0744	-99.614	18.0601	-18.0601	-259.121	14.12	12.71	12.8	9.91	20.14	25.16	5.16
791	0.28536	-0.28536	1.27715	1.22969	-1.05583	-1.45101	-0.82133	0.26291	0.55842	0.64815	-0.16024	-0.4879	0.36912	-0.15016	-0.21896	0.34204	0.51514	-0.85718	-0.47629	0.47629	-6.11785	22.8868	-22.8868	102.434	98.627	-84.6828	-116.378	-65.8747	21.0865	44.7882	51.9845	-12.8523	-39.1322	29.6053	-12.0439	-17.5614	27.4331	41.3166	-68.7497	-38.2011	38.2011	-490.68	6.54	31.26	15.81	13.02	6.74	15.72	10.91
792	0.74575	-0.74575	-1.62924	-0.81283	0.95626	1.48582	2.31225	-0.14993	-2.16232	0.30706	-0.61575	0.30869	1.68267	0.85336	-2.53602	1.12411	-0.01887	-1.10525	0.3386	-0.3386	1.53263	30.4728	-30.4728	-66.5742	-33.2139	39.0746	60.7135	94.4832	-6.12637	-88.3568	12.5473	-25.1608	12.6136	68.7572	34.8699	-103.627	45.9337	-0.770904	-45.1628	13.8358	-13.8358	62.6266	8.71	18.18	26.12	5.4	24.63	13.01	3.95
793	-0.70567	0.70567	-1.63201	-0.63634	0.63283	1.63552	2.8098	0.21027	-3.02008	-0.11088	0.46214	-0.35126	0.26247	0.14504	-0.40751	0.56085	0.13707	-0.69791	0.38208	-0.38208	-8.93476	-35.2458	35.2458	-81.513	-31.7831	31.6078	81.6883	140.339	10.5023	-150.842	-5.53801	23.082	-17.544	13.1093	7.24409	-20.3534	28.0123	6.84602	-34.8583	19.0834	-19.0834	-446.259	10.07	23.31	41.6	5.8	4.78	8.98	5.45
794	0.3348	-0.3348	-0.21076	0.46275	-0.09134	-0.16065	-0.15209	0.8016	-0.64951	0.64599	-0.41155	-0.23444	-0.33898	-0.28935	0.62832	0.32089	0.87487	-1.19575	0.02018	-0.02018	-6.58553	33.818	-33.818	-21.2886	46.742	-9.22606	-16.2273	-15.3624	80.9687	-65.6064	65.2513	-41.5706	-23.6807	-34.2399	-29.2267	63.4666	32.4125	88.3698	-120.782	2.03884	-2.03884	-665.2	9.66	9.72	20.94	15.26	13.96	29.88	0.58
796	1.02356	-1.02356	-0.65455	0.37499	0.84445	-0.56489	0.75126	-0.54903	-0.20223	0.24139	0.12453	-0.36592	-0.03666	-0.16961	0.20626	1.06538	0.66424	-1.72962	0.16766	-0.16766	-6.37476	79.9667	-79.9667	-51.1372	29.2961	65.9734	-44.1323	58.6927	-42.8932	-15.7995	18.859	9.72879	-28.5878	-2.86374	-13.2508	16.1145	83.2334	51.8943	-135.128	13.0984	-13.0984	-498.033	22.85	16.73	14.51	6.78	4.2	31.19	3.74
797	2.26342	-2.26342	-1.0985	-0.13198	0.26839	0.96209	1.64061	0.25597	-1.89658	0.21252	-0.154	-0.05852	0.19953	0.23934	-0.43886	-0.19829	0.18211	0.01618	-0.10606	0.10606	-6.32175	134.706	-134.706	-65.3768	-7.85469	15.973	57.2585	97.6396	15.2341	-112.874	12.6481	-9.16548	-3.48263	11.8747	14.2439	-26.1187	-11.8008	10.8379	0.962977	-6.3123	6.3123	-376.235	38.49	17.52	30.07	3.12	5.77	3.23	1.8
798	1.16993	-1.16993	-1.92311	-0.01865	0.11693	1.82483	1.6565	0.34604	-2.00254	0.27774	-0.34212	0.06438	1.54614	0.35034	-1.89648	0.52808	0.6715	-1.19958	0.22277	-0.22277	-0.42708	50.7848	-50.7848	-83.4791	-0.809386	5.07567	79.2128	71.9061	15.0209	-86.927	12.0562	-14.8507	2.79456	67.1151	15.2077	-82.3229	22.923	29.1485	-52.0715	9.67022	-9.67022	-18.5388	14.51	23.24	22.69	3.84	21.35	11.6	2.76
799	0.64283	-0.64283	-2.21927	-0.49407	1.15327	1.56007	0.88238	0.7338	-1.61617	0.54523	-0.30812	-0.23711	1.92291	-0.00256	-1.92035	-0.5043	-0.07983	0.58413	0.35647	-0.35647	0.5013	32.0007	-32.0007	-110.478	-24.5953	57.4111	77.6622	43.9258	36.5293	-80.4551	27.1423	-15.3385	-11.8038	95.7248	-0.127464	-95.5974	-25.1045	-3.97424	29.0787	17.7456	-17.7456	24.9554	9.14	26.88	17.77	6.07	27.33	7.74	5.07
800	0.65614	-0.65614	0.1909	0.43734	-0.19257	-0.43566	0.09568	-0.53272	0.43704	0.87571	-0.43707	-0.43865	-0.23689	0.45095	-0.21406	-0.51145	0.37287	0.13858	-0.19693	0.19693	3.55393	71.3702	-71.3702	20.7646	47.5707	-20.9469	-47.3884	10.407	-57.9456	47.5386	95.2536	-47.5409	-47.7128	-25.7671	49.0512	-23.2841	-55.6319	40.5586	15.0733	-21.4206	21.4206	386.571	20.39	13.57	15.07	20.42	10.69	13.74	6.12
801	2.339	-2.339	-0.88556	-0.09251	0.54662	0.43145	0.35841	0.5378	-0.89621	-0.19525	0.32538	-0.13012	0.30474	0.14587	-0.45061	1.02854	0.58485	-1.61338	0.19905	-0.19905	-5.83728	138.05	-138.05	-52.2668	-5.46016	32.2623	25.4646	21.1536	31.7415	-52.8951	-11.5241	19.204	-7.67986	17.9861	8.60927	-26.5954	60.7053	34.5183	-95.2235	11.7478	-11.7478	-344.522	39.44	12.08	12.09	4.39	6.37	22.28	3.36
802	-0.10232	0.10232	-0.67964	-1.18615	1.43408	0.43171	1.47094	-0.49788	-0.97306	0.00164	0.10427	-0.10591	0.31959	0.36748	-0.68707	0.17412	0.52902	-0.70314	0.17298	-0.17298	-6.72974	-8.82991	8.82991	-58.6492	-102.359	123.753	37.2547	126.934	-42.9645	-83.9696	0.141521	8.99838	-9.1399	27.5788	31.7119	-59.2907	15.0261	45.6514	-60.6775	14.9274	-14.9274	-580.741	2.52	32.3	30.13	2.59	13	15.19	4.26
803	2.39679	-2.39679	-1.46629	-0.24496	0.74512	0.96613	0.7308	0.15338	-0.88418	0.49691	-0.15564	-0.34127	0.48609	0.05617	-0.54226	0.06554	0.57354	-0.63908	-0.38639	0.38639	-5.80582	132.18	-132.18	-80.8641	-13.5095	41.0924	53.2812	40.3026	8.45876	-48.7614	27.4041	-8.58316	-18.8209	26.8075	3.09751	-29.905	3.61451	31.6301	-35.2446	-21.3089	21.3089	-320.185	37.77	19.16	12.72	6.6	8.1	9.55	6.09
804	0.60598	-0.60598	-1.53003	0.73054	-0.03652	0.83601	1.59429	0.10901	-1.7033	-0.30458	0.10545	0.19913	0.41594	0.19661	-0.61255	0.9656	0.51264	-1.47824	0.47598	-0.47598	-6.78706	35.9372	-35.9372	-90.7368	43.3239	-2.16596	49.5788	94.5479	6.4645	-101.012	-18.0627	6.25349	11.8092	24.6669	11.6596	-36.3265	57.264	30.4018	-87.6657	28.2273	-28.2273	-402.5	10.27	20.05	27.94	4.27	8.71	20.7	8.06
805	0.37058	-0.37058	1.52177	0.08677	-0.43232	-1.17621	-1.21352	-0.39656	1.61008	0.6361	-0.21439	-0.4217	0.13788	0.10978	-0.24766	-0.5756	0.24748	0.32812	-1.0733	1.0733	1.73077	24.1166	-24.1166	99.0327	5.64682	-28.1345	-76.5449	-78.9729	-25.8071	104.78	41.3954	-13.952	-27.4434	8.9729	7.14445	-16.1173	-37.4586	16.1055	21.3531	-69.8478	69.8478	112.634	6.89	25.08	26.25	9.83	3.58	8.4	19.96
806	1.17382	-1.17382	-2.10748	-0.34484	1.02336	1.42896	2.09554	-0.16952	-1.92603	1.32546	-0.29869	-1.02677	0.81353	-0.02871	-0.78482	1.41272	-0.15644	-1.25628	-0.02221	0.02221	-4.99776	49.5892	-49.5892	-89.0324	-14.5679	43.2327	60.3676	88.5282	-7.16143	-81.3667	55.9952	-12.6184	-43.3768	34.3683	-1.21267	-33.1556	59.6818	-6.60905	-53.0728	-0.938119	0.938119	-211.135	14.17	21.34	24.27	14.2	9.65	16.11	0.27
808	1.61037	-1.61037	0.12516	-0.21956	-0.27973	0.37414	-0.42519	0.37051	0.05468	0.44697	-0.37535	-0.07162	0.63082	-0.81166	0.18084	0.64995	-0.50732	-0.14263	0.27172	-0.27172	-3.95134	130.533	-130.533	10.1448	-17.7972	-22.6745	30.3269	-34.4646	30.0324	4.43223	36.2306	-30.4248	-5.80574	51.1329	-65.7913	14.6584	52.6838	-41.1222	-11.5616	22.0248	-22.0248	-320.286	37.3	7.57	9.21	9.52	16.7	13.4	6.29
809	1.43719	-1.43719	-0.12554	0.97018	-0.26045	-0.58419	-0.41736	0.28061	0.13675	0.78519	0.01597	-0.80117	1.65049	-0.19066	-1.45983	-0.68168	-0.08607	0.76775	0.13326	-0.13326	-5.24755	87.183	-87.183	-7.61553	58.8531	-15.7994	-35.4382	-25.3178	17.0226	8.29524	47.6315	0.968901	-48.6004	100.122	-11.5655	-88.5562	-41.3518	-5.22132	46.5732	8.08385	-8.08385	-318.326	24.91	13.47	6.05	13.75	26.95	12.56	2.31
811	1.29066	-1.29066	-1.39293	-0.16954	0.50106	1.06141	2.32514	-0.06259	-2.26256	0.53791	-0.11019	-0.42771	1.41892	0.04167	-1.46059	1.65025	0.13785	-1.7881	0.20542	-0.20542	-5.66077	52.17	-52.17	-56.3038	-6.85301	20.2535	42.9032	93.9849	-2.52986	-91.4551	21.7427	-4.45408	-17.2886	57.3543	1.68434	-59.0387	66.705	5.57216	-72.2772	8.3032	-8.3032	-228.815	14.91	14.17	26.49	5.58	16.63	19.85	2.37
813	-0.13648	0.13648	-0.70186	0.74745	0.04096	-0.08656	1.05272	0.32089	-1.37361	-0.28191	-0.05958	0.3415	0.66538	-0.25599	-0.40939	-0.09335	0.44653	-0.35319	1.16478	-1.16478	-7.76375	-10.6435	10.6435	-54.7345	58.2903	3.19437	-6.75016	82.0961	25.0247	-107.121	-21.9852	-4.64654	26.6317	51.89	-19.9632	-31.9267	-7.27966	34.8229	-27.5432	90.8358	-90.8358	-605.457	3.04	16.15	27.03	6.95	11.97	8.91	25.95
814	0.50363	-0.50363	-2.08496	-0.10357	0.71981	1.46873	1.23857	0.1274	-1.36598	1.08494	0.35334	-1.43828	0.71511	-0.09551	-0.6196	-0.13621	0.60611	-0.46991	-0.5724	0.5724	-6.20721	26.6185	-26.6185	-110.197	-5.47406	38.044	77.6268	65.4624	6.73371	-72.1961	57.3423	18.6753	-76.0176	37.7959	-5.04804	-32.7479	-7.19897	32.035	-24.8361	-30.2531	30.2531	-328.07	7.61	26.83	19.67	19.05	10.08	8.12	8.64
815	1.14602	-1.14602	-0.33239	0.3743	0.02816	-0.07006	2.00282	0.14436	-2.14718	-0.03706	0.13283	-0.09577	1.88302	-0.47993	-1.40309	0.35873	0.20076	-0.55948	0.47232	-0.47232	1.15988	64.0425	-64.0425	-18.575	20.9167	1.57362	-3.91535	111.922	8.06706	-119.989	-2.07123	7.42293	-5.35171	105.228	-26.8196	-78.4082	20.0466	11.2187	-31.2653	26.3946	-26.3946	64.817	18.3	5.64	33.13	1.82	26.23	7.33	7.54
816	2.00401	-2.00401	-1.74717	-0.47314	0.50746	1.71285	1.61393	0.14315	-1.75707	0.26566	0.41557	-0.68124	1.02134	-0.05742	-0.96392	0.08448	0.26948	-0.35396	0.23138	-0.23138	-4.82465	93.475	-93.475	-81.4949	-22.069	23.6698	79.8941	75.2799	6.67685	-81.9568	12.3915	19.384	-31.7755	47.6395	-2.67836	-44.9611	3.94045	12.5696	-16.5101	10.7922	-10.7922	-225.041	26.71	23.06	22.46	7.31	13.23	4.15	3.08
817	2.2546	-2.2546	-1.75329	0.16751	0.77568	0.8101	-0.2017	0.40791	-0.2062	0.67428	-0.0839	-0.59038	-0.09736	0.51	-0.41264	-0.01977	-0.12103	0.1408	-0.13998	0.13998	-5.42282	151.522	-151.522	-117.831	11.2574	52.1302	54.4435	-13.5557	27.4136	-13.8579	45.3152	-5.63838	-39.6768	-6.54292	34.275	-27.732	-1.32882	-8.13372	9.46254	-9.4076	9.4076	-364.444	43.29	24.61	5.9	12.14	8.86	2.51	2.69
819	0.22431	-0.22431	-1.40005	-0.51763	1.06932	0.84836	2.83409	-0.04503	-2.78905	0.43265	0.38651	-0.81917	1.4574	-0.18255	-1.27485	0.28871	0.07144	-0.36015	0.3837	-0.3837	-6.564	11.2627	-11.2627	-70.2962	-25.9901	53.6904	42.5959	142.299	-2.26099	-140.038	21.7236	19.4067	-41.1303	73.176	-9.16563	-64.0103	14.496	3.58707	-18.0831	19.2657	-19.2657	-329.578	3.22	17.71	40.33	8.98	19.6	4.65	5.5
820	-0.03462	0.03462	0.09541	-0.04594	0.14738	-0.19685	0.1829	-0.41232	0.22942	0.20817	-0.27736	0.06919	0.00387	-0.14894	0.14506	-1.80238	-0.74663	2.54901	-0.07403	0.07403	-6.27422	-3.82572	3.82572	10.5437	-5.07655	16.2867	-21.7539	20.2122	-45.5661	25.3539	23.005	-30.6516	7.64658	0.428117	-16.4592	16.0311	-199.184	-82.5112	281.695	-8.18143	8.18143	-693.372	1.09	5.43	10.13	7.67	4.64	68.7	2.34
821	0.28789	-0.28789	1.58301	0.29051	-0.61651	-1.25701	-1.25726	-0.79589	2.05315	1.41127	-0.19653	-1.21474	0.16734	-0.11357	-0.05377	-0.66573	0.08594	0.57979	-0.54543	0.54543	0.48875	16.8364	-16.8364	92.5775	16.9896	-36.0548	-73.5123	-73.5269	-46.5452	120.072	82.5337	-11.4936	-71.0401	9.78644	-6.64167	-3.14477	-38.9333	5.026	33.9073	-31.898	31.898	28.5833	4.81	23.73	27.66	21.94	2.35	10.41	9.11
822	0.12284	-0.12284	0.20457	0.12145	-0.07248	-0.25355	0.38747	-0.43468	0.04721	0.59531	0.20691	-0.80223	0.29882	0.03968	-0.3385	-1.72647	-0.72552	2.452	0.09756	-0.09756	-0.87232	10.8377	-10.8377	18.0479	10.7151	-6.39402	-22.369	34.184	-38.3492	4.16525	52.5203	18.2546	-70.7749	26.363	3.50073	-29.8637	-152.315	-64.0079	216.323	8.60705	-8.60705	-76.9588	3.1	5.77	10.36	17.61	8.03	52.66	2.46
824	0.62904	-0.62904	-1.91525	-1.06421	0.43806	2.5414	-0.21169	0.68463	-0.47294	-0.58851	0.12722	0.46129	0.66999	-0.16917	-0.50082	0.94375	-0.20759	-0.73616	-0.11735	0.11735	-5.67697	40.0025	-40.0025	-121.796	-67.676	27.8574	161.615	-13.4622	43.5379	-30.0757	-37.4253	8.09054	29.3348	42.6065	-10.7581	-31.8483	60.0157	-13.2011	-46.8145	-7.4627	7.4627	-361.015	11.43	40.49	10.52	9.54	10.64	15.26	2.13
825	0.41355	-0.41355	-1.00007	-0.79158	0.45234	1.33931	2.74282	-0.51986	-2.22297	0.23138	0.18922	-0.4206	0.48669	0.22604	-0.71273	0.71368	0.03333	-0.74701	1.12727	-1.12727	-7.30409	21.1319	-21.1319	-51.1027	-40.4489	23.1139	68.4376	140.155	-26.5641	-113.591	11.8234	9.66877	-21.4922	24.8695	11.5505	-36.42	36.4681	1.70327	-38.1714	57.6022	-57.6022	-373.231	6.04	17.08	36.25	4.76	8.76	10.66	16.46
827	0.20368	-0.20368	-1.72821	-1.14587	0.82974	2.04435	3.56664	-0.24205	-3.32459	0.33927	-0.05115	-0.28812	0.05879	0.23349	-0.29228	0.71927	0.11504	-0.83431	0.35198	-0.35198	-7.41973	9.84497	-9.84497	-83.5355	-55.3873	40.1065	98.8164	172.398	-11.6997	-160.699	16.3993	-2.47262	-13.9267	2.84169	11.2862	-14.1279	34.7669	5.56085	-40.3277	17.0133	-17.0133	-358.643	2.81	26.05	47.59	4.33	3.63	10.73	4.86
828	0.30541	-0.30541	-0.61825	0.41847	0.14931	0.05047	1.39314	-0.48438	-0.90876	0.24535	-0.14029	-0.10506	1.9811	0.00398	-1.98508	-0.42191	0.75073	-0.32882	-0.20011	0.20011	-6.78094	21.6513	-21.6513	-43.8291	29.6666	10.5848	3.57773	98.7627	-34.3388	-64.4239	17.3935	-9.94581	-7.44768	140.445	0.282359	-140.727	-29.9104	53.2209	-23.3105	-14.1865	14.1865	-480.717	6.19	10.5	23.31	3.91	40.17	11.88	4.05
829	0.07952	-0.07952	-2.08898	-0.2686	0.6557	1.70188	2.64045	0.16049	-2.80094	0.54739	0.15166	-0.69905	1.14499	0.7447	-1.88969	0.2615	0.14777	-0.40927	0.51515	-0.51515	-7.75674	3.62079	-3.62079	-95.1174	-12.2299	29.856	77.4914	120.227	7.30737	-127.535	24.9241	6.90573	-31.8299	52.1348	33.9084	-86.0432	11.907	6.72846	-18.6354	23.4565	-23.4565	-353.187	1.03	24.66	35.39	8.11	19.74	4.36	6.7
830	0.13433	-0.13433	-0.26971	-1.05157	0.98964	0.33163	-0.19122	0.17028	0.02093	0.0982	-0.09866	0.00046	0.39562	-0.01275	-0.38287	0.29373	-0.5364	0.24267	-0.30862	0.30862	-5.76714	18.4589	-18.4589	-37.0614	-144.5	135.99	45.5708	-26.276	23.3992	2.87673	13.4943	-13.5576	0.0632226	54.3641	-1.75191	-52.6122	40.3632	-73.7088	33.3456	-42.4081	42.4081	-792.485	5.27	40.07	7.1	3.86	15.28	16.3	12.12
831	0.25428	-0.25428	-0.59589	-0.26819	0.16297	0.70112	1.73097	0.74768	-2.47865	-0.53828	-0.17427	0.71255	-0.02032	0.46199	-0.44167	1.80003	0.54661	-2.34663	0.36432	-0.36432	-7.30637	13.6448	-13.6448	-31.9758	-14.3913	8.7449	37.6222	92.8846	40.1211	-133.006	-28.8846	-9.35124	38.2359	-1.09055	24.7906	-23.7001	96.5904	29.3312	-125.922	19.5494	-19.5494	-392.064	3.9	9.94	32.27	9.59	6.93	31.79	5.59
833	0.12253	-0.12253	-2.23489	-1.34102	0.87255	2.70336	0.74288	0.30449	-1.04738	0.06318	0.30336	-0.36653	0.18476	0.26657	-0.45133	-0.08463	-0.04971	0.13434	0.20483	-0.20483	-1.12392	9.54102	-9.54102	-174.018	-104.417	67.9405	210.495	57.8439	23.7093	-81.5532	4.9191	23.6206	-28.5397	14.3862	20.7564	-35.1426	-6.58993	-3.87058	10.4605	15.9491	-15.9491	-87.5129	2.73	54.93	19.91	7.45	7.99	2.44	4.56
834	0.61816	-0.61816	-1.16239	-0.19155	0.57217	0.78177	1.27663	0.85746	-2.13409	-0.00783	0.28078	-0.27296	2.39252	0.18672	-2.57924	-0.0278	0.14958	-0.12178	0.74884	-0.74884	-5.64233	31.1625	-31.1625	-58.5974	-9.65647	28.8438	39.4101	64.3568	43.2258	-107.583	-0.394514	14.1547	-13.7602	120.61	9.41275	-130.023	-1.4014	7.5406	-6.13919	37.75	-37.75	-284.438	8.9	14	24.56	3.99	35.8	1.95	10.79
836	0.87701	-0.87701	-2.38078	-0.84357	0.56239	2.66196	0.91346	0.64423	-1.55769	1.36631	-0.61558	-0.75074	0.34162	0.26421	-0.60583	0.42615	0.44836	-0.87451	0.19223	-0.19223	-0.38142	43.7265	-43.7265	-118.702	-42.0592	28.0399	132.722	45.5435	32.1203	-77.6639	68.1222	-30.6916	-37.4306	17.0325	13.1731	-30.2057	21.2472	22.3543	-43.6016	9.58448	-9.58448	-19.0168	12.49	35.92	17.6	15.08	6.75	9.42	2.74
838	0.18806	-0.18806	-1.23125	-0.41348	0.54025	1.10448	2.98304	-0.40889	-2.57415	-0.04324	-0.45669	0.49993	0.10585	0.53498	-0.64083	-0.04985	0.07645	-0.0266	-0.29887	0.29887	-8.16069	11.8322	-11.8322	-77.4685	-26.0153	33.9915	69.4924	187.688	-25.7267	-161.961	-2.72046	-28.7342	31.4547	6.65976	33.6603	-40.32	-3.13656	4.81023	-1.67367	-18.8047	18.8047	-513.457	3.38	20.99	49.95	8.6	10.57	1.14	5.37
839	0.86327	-0.86327	-1.13188	0.26548	0.70027	0.16613	1.38572	-0.49068	-0.89504	-0.39453	0.36301	0.03153	0.53591	0.5828	-1.1187	1.84787	-0.12155	-1.72632	0.69773	-0.69773	-5.03453	45.5445	-45.5445	-59.7154	14.006	36.9448	8.76462	73.1077	-25.8873	-47.2204	-20.8148	19.1515	1.66328	28.2733	30.7472	-59.0205	97.49	-6.41281	-91.0772	36.8107	-36.8107	-265.611	13.01	13.81	17.19	5.71	12.82	26.94	10.52
840	1.58716	-1.58716	-1.50237	-0.59003	0.7787	1.31371	0.88206	-0.06223	-0.81983	1.09323	0.04769	-1.14092	0.94709	0.03599	-0.98308	-0.39662	0.22358	0.17304	0.73624	-0.73624	3.9915	79.6463	-79.6463	-75.3917	-29.609	39.0766	65.924	44.2633	-3.12261	-41.1407	54.86	2.39327	-57.2532	47.5268	1.8059	-49.3327	-19.9032	11.2197	8.68352	36.9459	-36.9459	200.301	22.76	20.19	12.2	16.02	13.84	4.45	10.56
841	1.17018	-1.17018	-2.44724	-0.53745	1.2634	1.7213	1.28223	0.48655	-1.76878	0.53392	-0.34886	-0.18505	1.99441	-0.44029	-1.55412	0.6504	0.11032	-0.76072	0.41694	-0.41694	-5.65268	50.4504	-50.4504	-105.509	-23.1714	54.4695	74.2111	55.2815	20.9768	-76.2582	23.019	-15.0408	-7.97824	85.9858	-18.9823	-67.0035	28.0411	4.75619	-32.7973	17.9759	-17.9759	-243.707	14.41	25.67	18.79	5.44	21.86	8.69	5.14
843	-0.55233	0.55233	-1.59811	-0.58464	1.00413	1.17862	2.38177	0.41207	-2.79384	-0.00485	0.03388	-0.02903	1.45561	0.50409	-1.9597	0.92211	-0.05343	-0.86868	0.90668	-0.90668	-6.49204	-23.9559	23.9559	-69.3135	-25.3573	43.5514	51.1193	103.303	17.8726	-121.175	-0.210218	1.46935	-1.25913	63.133	21.8636	-84.9966	39.9938	-2.31721	-37.6766	39.3246	-39.3246	-281.574	6.84	17.2	32.07	0.39	21.16	11.1	11.24
845	0.45601	-0.45601	-0.33387	0.03233	0.07926	0.22228	0.28861	0.21737	-0.50598	0.56092	0.01589	-0.57681	2.93995	-0.51174	-2.42821	0.17434	-0.04307	-0.13127	-0.0231	0.0231	-4.50354	34.9992	-34.9992	-25.625	2.48136	6.08332	17.0603	22.1506	16.6833	-38.8339	43.0512	1.21955	-44.2708	225.643	-39.2765	-186.366	13.3804	-3.30565	-10.0748	-1.77286	1.77286	-345.649	10	6.1	8.71	12.47	58.86	3.35	0.51
846	-0.04155	0.04155	-1.61777	-0.98891	0.99482	1.61187	2.64618	0.25192	-2.8981	0.27543	0.38428	-0.65971	1.00513	-0.10007	-0.90506	1.94387	0.35703	-2.3009	0.12068	-0.12068	-6.40508	-1.7846	1.7846	-69.4864	-42.4755	42.7292	69.2327	113.658	10.8204	-124.479	11.8303	16.5055	-28.3358	43.172	-4.29822	-38.8738	83.4929	15.335	-98.828	5.18323	-5.18323	-275.11	0.51	19.82	34.02	6.41	11.72	26.05	1.48
848	0.9534	-0.9534	-0.95881	-0.96822	0.15599	1.77105	0.78655	0.51495	-1.3015	0.04228	-0.30898	0.2667	1.63527	0.09255	-1.72781	0.07685	-0.03464	-0.04221	0.53542	-0.53542	1.27269	56.2584	-56.2584	-56.5778	-57.133	9.2046	104.506	46.4128	30.3862	-76.7989	2.49512	-18.2326	15.7374	96.4939	5.46115	-101.955	4.5346	-2.04408	-2.49052	31.5942	-31.5942	75.0989	16.07	23.09	17.6	4.85	28.35	1	9.03
850	0.85906	-0.85906	0.16016	0.63366	-0.05649	-0.73733	-0.94286	0.91226	0.0306	-0.24202	0.1945	0.04751	-0.13391	0.49241	-0.35849	-0.42671	0.04697	0.37974	0.10699	-0.10699	-7.76187	82.9201	-82.9201	15.4596	61.1631	-5.45276	-71.1699	-91.0088	88.0549	2.95381	-23.3606	18.7744	4.58622	-12.926	47.5291	-34.6031	-41.1873	4.53339	36.6539	10.3274	-10.3274	-749.206	23.69	18.9	25.58	6.02	11.73	11.12	2.95
851	1.02428	-1.02428	-1.7438	-0.01885	0.29525	1.4674	1.96909	-0.32827	-1.64082	-0.00972	-0.11949	0.12921	-0.20624	-0.01378	0.22002	-0.64091	0.80789	-0.16698	-0.15849	0.15849	-7.60824	63.3927	-63.3927	-107.923	-1.16648	18.2728	90.8171	121.867	-20.3165	-101.55	-0.601702	-7.39507	7.99678	-12.7643	-0.852746	13.6171	-39.6659	50.0005	-10.3346	-9.80901	9.80901	-470.873	18.11	28.39	31.92	2.2	3.77	12.81	2.8
853	0.55846	-0.55846	-0.82087	-0.26592	0.32678	0.76	1.09998	0.29955	-1.39952	0.68589	0.2159	-0.90179	2.68418	-0.19206	-2.49212	0.53131	0.34457	-0.87588	0.646	-0.646	-4.7946	26.665	-26.665	-39.1945	-12.6968	15.6031	36.2882	52.5211	14.3025	-66.8236	32.7495	10.3088	-43.0583	128.163	-9.17053	-118.992	25.3687	16.4523	-41.821	30.8449	-30.8449	-228.93	7.62	10.78	17.05	10.83	35.31	9.6	8.81
854	0.67153	-0.67153	-0.59958	-0.19322	-0.05143	0.84423	0.03427	0.03075	-0.06502	-0.34191	-0.27783	0.61975	-0.69169	-0.29773	0.98942	-0.27367	0.36451	-0.09084	0.12921	-0.12921	0.66157	73.1567	-73.1567	-65.3186	-21.0497	-5.60266	91.971	3.73386	3.34947	-7.08333	-37.2483	-30.2675	67.5158	-75.3527	-32.435	107.788	-29.8138	39.7098	-9.89605	14.0759	-14.0759	72.0721	20.9	22.47	1.55	14.97	26.16	9.93	4.02
855	1.57787	-1.57787	-1.12388	-0.6424	0.77704	0.98924	1.61855	-0.16865	-1.4499	0.6117	0.49636	-1.10806	0.69209	0.32951	-1.0216	-0.23914	-0.06587	0.30501	0.16976	-0.16976	3.75564	87.2825	-87.2825	-62.1691	-35.5356	42.983	54.7216	89.5327	-9.32915	-80.2035	33.837	27.457	-61.2941	38.2841	18.2275	-56.5116	-13.2284	-3.64378	16.8722	9.39041	-9.39041	207.749	24.94	16.7	24.25	13.59	13.54	4.3	2.68
856	0.92388	-0.92388	-1.44404	-0.27974	0.4151	1.30869	1.48812	0.76106	-2.24918	1.05069	0.15001	-1.2007	1.35776	-0.04726	-1.3105	1.4095	0.18904	-1.59854	0.16657	-0.16657	-5.26888	38.9622	-38.9622	-60.8985	-11.7972	17.5055	55.1903	62.7575	32.0954	-94.8529	44.3097	6.32639	-50.6361	57.2596	-1.99314	-55.2665	59.4417	7.97224	-67.4139	7.02446	-7.02446	-222.2	11.13	16.58	22.52	13.56	16.08	18.12	2.01
857	-0.37887	0.37887	0.36128	-0.51406	0.56375	-0.41097	0.22187	-0.17852	-0.04335	1.78282	-0.46226	-1.32056	0.15761	-0.08278	-0.07483	0.52548	-0.43441	-0.09107	0.31047	-0.31047	1.46722	-37.038	37.038	35.3176	-50.2531	55.111	-40.1755	21.69	-17.452	-4.23799	174.285	-45.1899	-129.095	15.4075	-8.09206	-7.31541	51.3698	-42.4667	-8.90307	30.3506	-30.3506	143.433	10.58	15.05	5.59	43.34	3.36	13.41	8.67
858	0.11156	-0.11156	-0.9731	-0.28968	0.32784	0.93494	3.71376	-0.64107	-3.07269	-0.30216	-0.00221	0.30437	0.14446	0.15181	-0.29627	0.1374	0.35956	-0.49696	0.14931	-0.14931	-7.48386	7.01777	-7.01777	-61.2161	-18.2229	20.6235	58.8155	233.625	-40.3282	-193.297	-19.0084	-0.138806	19.1472	9.08794	9.5499	-18.6378	8.6433	22.6193	-31.2626	9.39283	-9.39283	-470.795	2.01	17.15	60.99	5.45	4.03	7.7	2.68
860	0.27809	-0.27809	-0.72129	-0.00715	0.08696	0.64149	-1.24602	0.22003	1.02599	1.76059	-0.68259	-1.078	1.66257	-0.66281	-0.99976	-0.06075	-0.26851	0.32927	-0.1151	0.1151	-4.46515	18.5042	-18.5042	-47.9952	-0.476018	5.78632	42.6849	-82.9108	14.6408	68.27	117.151	-45.4198	-71.7311	110.629	-44.1037	-66.5249	-4.04267	-17.8672	21.9098	-7.65906	7.65906	-297.114	5.29	12.95	21.6	26.98	25.31	5.68	2.19
862	0.62741	-0.62741	0.64517	0.17769	0.08235	-0.90521	-0.76418	0.18397	0.58021	0.91283	-0.11249	-0.80034	0.8156	-0.65436	-0.16124	-1.74739	-0.26813	2.01552	-0.0949	0.0949	-6.27299	38.9163	-38.9163	40.0178	11.0216	5.10797	-56.1473	-47.3994	11.4108	35.9886	56.6197	-6.97742	-49.6423	50.5893	-40.5882	-10.0011	-108.385	-16.6312	125.016	-5.88662	5.88662	-389.093	11.12	13.74	11.91	15.18	13.03	33.34	1.68
864	-0.10693	0.10693	1.32469	0.20968	-0.44006	-1.09432	-0.82615	0.12651	0.69964	0.38169	-0.35109	-0.03059	0.2725	-0.18744	-0.08506	0.87042	0.1204	-0.99082	0.53001	-0.53001	-5.66821	-9.04808	9.04808	112.09	17.7425	-37.236	-92.597	-69.9057	10.7046	59.2012	32.2969	-29.7082	-2.58871	23.0583	-15.8606	-7.19771	73.6514	10.1881	-83.8394	44.8473	-44.8473	-479.623	2.59	29.24	18.44	8.86	5.56	22.5	12.81
867	2.3256	-2.3256	-2.59981	-0.15213	1.02595	1.72599	1.227	0.05112	-1.27812	0.00609	-0.10645	0.10036	0.49521	0.33459	-0.8298	0.91933	0.31917	-1.2385	0.15364	-0.15364	2.27854	105.169	-105.169	-117.57	-6.87955	46.3958	78.0534	55.488	2.31182	-57.7998	0.275438	-4.81387	4.53843	22.3946	15.1312	-37.5258	41.5743	14.4339	-56.0082	6.94786	-6.94786	103.041	30.05	27.95	16.18	1.34	8.56	13.94	1.99
868	0.58801	-0.58801	-0.80742	-0.0022	0.48049	0.32913	0.36738	0.21283	-0.58021	1.62972	0.4134	-2.04312	1.84665	0.50225	-2.3489	0.27381	0.25603	-0.52985	0.19963	-0.19963	-5.19451	32.974	-32.974	-45.2775	-0.123586	26.9444	18.4568	20.6013	11.9351	-32.5364	91.3898	23.1824	-114.572	103.555	28.1646	-131.719	15.3546	14.3575	-29.7121	11.1946	-11.1946	-291.292	9.42	10.32	7.59	29.42	33.61	6.44	3.2
869	0.64985	-0.64985	-0.27416	-0.67632	0.44906	0.50142	1.53658	-0.54476	-0.99183	-0.99389	-0.61591	1.6098	0.43929	0.05186	-0.49116	-0.49137	-0.51533	1.00671	0.39784	-0.39784	-6.91233	41.896	-41.896	-17.6753	-43.6023	28.951	32.3266	99.064	-35.1206	-63.9434	-64.0766	-39.708	103.785	28.3214	3.34353	-31.6649	-31.6791	-33.2238	64.9029	25.6487	-25.6487	-445.64	11.97	10.85	23.29	23.98	8.57	14.02	7.33
872	1.38064	-1.38064	-1.53262	-0.85815	0.90168	1.48909	1.36573	-0.3754	-0.99033	0.92508	-0.10462	-0.82046	0.02132	0.06134	-0.08266	0.68622	0.31746	-1.00368	-0.17801	0.17801	3.91915	80.0406	-80.0406	-88.8511	-49.75	52.2735	86.3276	79.1759	-21.7632	-57.4127	53.6302	-6.06543	-47.5648	1.23587	3.55597	-4.79184	39.7825	18.4045	-58.1869	-10.3196	10.3196	227.207	22.87	25.03	19.51	14.46	1.19	14	2.95
873	0.81264	-0.81264	-0.65173	0.31364	0.02429	0.3138	1.87811	0.43234	-2.31045	0.56034	-0.10133	-0.45901	1.65143	0.68599	-2.33742	-0.23237	0.62156	-0.38919	0.23713	-0.23713	-6.68075	42.859	-42.859	-34.3726	16.5416	1.28124	16.5498	99.0519	22.8017	-121.854	29.5526	-5.34442	-24.2082	87.0969	36.1794	-123.276	-12.2554	32.7814	-20.5261	12.5063	-12.5063	-352.344	12.25	7.27	31.56	7.68	30.05	7.62	3.57
874	0.25728	-0.25728	-0.41823	-0.5597	0.44961	0.52832	-0.36478	-0.3217	0.68648	0.91608	-0.15822	-0.75787	0.60015	-0.59403	-0.00612	1.00857	0.0168	-1.02538	0.01657	-0.01657	-5.20778	23.7309	-23.7309	-38.5767	-51.6257	41.4713	48.7311	-33.6463	-29.673	63.3193	84.4979	-14.5935	-69.9044	55.3569	-54.7925	-0.564394	93.0289	1.55	-94.5789	1.52817	-1.52817	-480.356	6.78	14.34	13.85	22.06	15.74	26.8	0.44
876	0.74003	-0.74003	-0.67371	-0.40853	0.35425	0.72798	0.83879	0.32322	-1.16201	0.85629	-0.03207	-0.82422	3.06567	-0.47475	-2.59093	-0.30771	-0.16125	0.46896	0.23911	-0.23911	-0.13033	38.4443	-38.4443	-34.9991	-21.223	18.4035	37.8186	43.575	16.791	-60.366	44.4844	-1.66626	-42.8181	159.261	-24.663	-134.598	-15.9856	-8.37671	24.3623	12.4215	-12.4215	-6.77076	10.98	10.4	14.85	12.47	41.98	5.76	3.55
878	0.4855	-0.4855	-1.90817	-1.36544	0.71088	2.56274	0.66835	0.21442	-0.88277	0.39718	0.16621	-0.56339	0.26201	0.28969	-0.5517	-0.29477	0.38017	-0.0854	0.37709	-0.37709	-6.19058	33.2398	-33.2398	-130.644	-93.486	48.6706	175.459	45.7588	14.6805	-60.4393	27.1934	11.3796	-38.5729	17.9387	19.8337	-37.7724	-20.1816	26.0289	-5.84723	25.818	-25.818	-423.842	9.5	43.73	15.17	9.4	8.23	6.6	7.38
879	0.35747	-0.35747	-1.94266	-1.38806	1.11333	2.2174	0.69515	-0.39059	-0.30455	0.83567	-0.2442	-0.59147	0.57521	-0.0252	-0.55002	0.52058	-0.0348	-0.48578	-0.3717	0.3717	-5.03006	24.3822	-24.3822	-132.503	-94.6755	75.9369	151.242	47.414	-26.6413	-20.7727	56.9984	-16.6564	-40.3421	39.2337	-1.71851	-37.5152	35.5073	-2.37386	-33.1335	-25.3523	25.3523	-343.085	6.97	40.54	10.58	13.91	10.96	9.81	7.24
881	0.75171	-0.75171	0.24942	0.2921	-0.32207	-0.21945	1.21441	0.59564	-1.81005	-0.01555	-0.39507	0.41062	0.51492	0.14511	-0.66003	0.72359	0.38245	-1.10603	0.61435	-0.61435	-6.70498	51.684	-51.684	17.149	20.0836	-22.1441	-15.0885	83.4973	40.9536	-124.451	-1.06892	-27.1634	28.2323	35.4036	9.97733	-45.3809	49.7506	26.2954	-76.046	42.2397	-42.2397	-461.004	14.77	6.03	29.71	7.91	11.54	17.97	12.07
882	0.19776	-0.19776	-1.90479	0.17137	1.021	0.71242	0.72343	0.11545	-0.83888	0.85379	-0.05376	-0.80004	0.50866	0.1948	-0.70346	-0.16908	0.2274	-0.05831	0.15505	-0.15505	-6.57815	16.3708	-16.3708	-157.678	14.186	84.5182	58.9742	59.8859	9.55668	-69.4425	70.677	-4.44987	-66.2272	42.1065	16.1256	-58.232	-13.9967	18.824	-4.82726	12.8351	-12.8351	-544.539	4.68	34.6	18.48	19.56	14.33	4.69	3.67
883	0.22174	-0.22174	-2.5733	-0.77732	1.13731	2.2133	1.90111	0.69326	-2.59436	0.71491	-0.07533	-0.63958	1.50943	0.49407	-2.0035	0.94454	0.11835	-1.06289	0.39776	-0.39776	-5.26027	8.92281	-8.92281	-103.548	-31.2786	45.7647	89.0617	76.4992	27.8961	-104.395	28.7674	-3.03109	-25.7363	60.7385	19.8808	-80.6194	38.0076	4.76227	-42.7699	16.0057	-16.0057	-211.669	2.55	27.52	25.84	7.79	20.19	11.54	4.57
884	0.14228	-0.14228	-1.57499	-0.82849	0.64751	1.75596	0.43951	-0.28088	-0.15863	-0.09937	0.23734	-0.13797	0.9068	-0.11091	-0.79589	0.78825	0.38541	-1.17367	1.3442	-1.3442	-5.53022	9.00154	-9.00154	-99.6447	-52.4158	40.9659	111.095	27.8065	-17.7703	-10.0362	-6.28706	15.016	-8.72895	57.3707	-7.0171	-50.3536	49.8706	24.384	-74.2546	85.0432	-85.0432	-349.881	2.57	30.11	6.51	3.39	15.39	17.73	24.3
885	0.39981	-0.39981	-1.19249	-0.71997	1.22337	0.68909	2.85923	-0.62628	-2.23295	0.53429	0.28148	-0.81577	0.86744	0.47529	-1.34273	0.49371	0.01412	-0.50783	0.68285	-0.68285	-6.21142	19.6602	-19.6602	-58.6398	-35.404	60.1582	33.8855	140.6	-30.7967	-109.803	26.2732	13.8415	-40.1148	42.6558	23.372	-66.0277	24.2778	0.694435	-24.9722	33.5784	-33.5784	-305.441	5.62	16.97	35.77	9.48	15.53	7.04	9.59
886	0.60621	-0.60621	-0.61552	-0.16383	0.24071	0.53865	0.28241	0.02605	-0.30845	0.57437	-0.128	-0.44637	0.98129	0.13687	-1.11816	0.37062	-0.05512	-0.3155	0.28546	-0.28546	7.86893	57.8552	-57.8552	-58.7437	-15.6358	22.9726	51.4069	26.952	2.48572	-29.4377	54.8161	-12.2162	-42.5999	93.6515	13.0624	-106.714	35.3707	-5.26074	-30.1099	27.2437	-27.2437	750.986	16.53	15.74	8.06	13.92	28.62	9.35	7.78
887	0.48051	-0.48051	-1.2762	-0.76673	0.39638	1.64654	0.96242	0.0322	-0.99462	0.66694	0.14398	-0.81092	1.0933	-0.04046	-1.05284	-0.58341	-0.67427	1.25768	0.30131	-0.30131	-5.87782	28.0312	-28.0312	-74.4488	-44.728	23.1234	96.0534	56.1442	1.87834	-58.0226	38.9069	8.39918	-47.3061	63.7791	-2.3601	-61.419	-34.0342	-39.3345	73.3687	17.5772	-17.5772	-342.891	8.01	24.36	16.31	12.32	17.89	16.1	5.02
888	0.79689	-0.79689	-2.78534	-1.23444	0.935	3.08478	1.52978	0.01614	-1.54593	0.03301	-0.36839	0.33537	-0.09259	0.36375	-0.27116	0.16988	0.07752	-0.2474	-0.1333	0.1333	-6.54738	44.4052	-44.4052	-155.207	-68.7865	52.1009	171.892	85.2438	0.899628	-86.1434	1.83965	-20.5277	18.688	-5.15951	20.2692	-15.1097	9.46618	4.3199	-13.7861	-7.42804	7.42804	-364.838	12.69	46.73	24.48	5.6	5.05	3.32	2.12
890	0.74653	-0.74653	-0.71764	-0.50109	0.37647	0.84226	0.27559	-0.06107	-0.21452	0.49445	-0.10257	-0.39189	0.80606	0.1276	-0.93366	0.62814	0.04561	-0.67375	0.25303	-0.25303	7.46353	65.5091	-65.5091	-62.9736	-43.9713	33.0354	73.9095	24.1838	-5.35894	-18.8248	43.3888	-9.00028	-34.3885	70.733	11.1969	-81.9299	55.1204	4.00216	-59.1226	22.2035	-22.2035	654.936	18.72	19.55	6.14	11.11	21.81	16.32	6.34
892	1.18206	-1.18206	-2.60376	-0.31431	0.9756	1.94246	2.66361	0.58895	-3.25256	0.168	-0.12843	-0.03956	1.23159	0.34946	-1.58105	0.79846	0.42658	-1.22504	0.44065	-0.44065	-6.41261	43.9185	-43.9185	-96.7407	-11.6778	36.2477	72.1707	98.9644	21.8819	-120.846	6.24179	-4.7719	-1.46989	45.7586	12.984	-58.7427	29.6662	15.8492	-45.5155	16.3721	-16.3721	-238.256	12.55	24.13	31.4	1.57	14.93	10.74	4.68
894	1.05517	-1.05517	-0.15135	-0.12688	0.26355	0.01467	2.67589	-0.31347	-2.36242	0.61738	-0.03867	-0.57872	0.27376	0.49881	-0.77258	0.1722	0.39294	-0.56514	-0.25281	0.25281	-6.86421	64.2572	-64.2572	-9.21677	-7.72652	16.0498	0.893488	162.955	-19.0895	-143.865	37.597	-2.35478	-35.2422	16.6715	30.3765	-47.048	10.4868	23.929	-34.4158	-15.3954	15.3954	-418.012	18.36	3.61	43.83	10.41	11.06	8.33	4.4
896	0.23877	-0.23877	-1.34083	-0.28269	0.89935	0.72418	-0.15445	0.03383	0.12062	0.95356	0.22838	-1.18194	0.69978	-0.09633	-0.60345	0.67572	-0.69964	0.02392	0.73921	-0.73921	-5.53902	18.0007	-18.0007	-101.082	-21.3117	67.8	54.5942	-11.6438	2.55016	9.0936	71.8865	17.2172	-89.1037	52.755	-7.26236	-45.4926	50.9412	-52.7446	1.80335	55.7276	-55.7276	-417.575	5.14	24.13	2.96	23	14.04	14.81	15.92
902	0.71774	-0.71774	-2.58071	-1.12858	1.69592	2.01337	2.15694	0.36623	-2.52317	0.1586	-0.12723	-0.03137	-0.20354	0.24964	-0.0461	0.52895	-0.07185	-0.4571	0.42878	-0.42878	-7.81037	37.7977	-37.7977	-135.906	-59.4333	89.3109	106.028	113.589	19.2864	-132.875	8.35223	-6.70027	-1.65196	-10.7191	13.1467	-2.42761	27.8554	-3.78383	-24.0716	22.5805	-22.5805	-411.31	10.8	34.56	35.21	2.15	3.41	7.42	6.45
904	0.7195	-0.7195	-1.33166	-0.71616	0.20097	1.84685	2.22983	-0.1773	-2.05253	0.7066	-0.24925	-0.45735	1.15764	0.53581	-1.69345	0.46056	-0.32507	-0.13549	0.88981	-0.88981	-5.86868	32.535	-32.535	-60.2167	-32.3841	9.08774	83.513	100.831	-8.01732	-92.814	31.9517	-11.2709	-20.6808	52.3478	24.2287	-76.5765	20.8262	-14.6993	-6.12689	40.2364	-40.2364	-265.377	9.3	20.53	27.66	7.52	18.42	5.08	11.5
905	0.43374	-0.43374	-0.60429	-0.22507	0.60354	0.22582	2.92769	-0.85924	-2.06845	-0.21736	-0.34718	0.56454	0.47616	0.14165	-0.61781	-0.22911	0.50359	-0.27448	-0.00123	0.00123	-7.21548	30.8003	-30.8003	-42.911	-15.9825	42.858	16.0355	207.898	-61.0151	-146.882	-15.4347	-24.6534	40.0881	33.8125	10.0584	-43.8708	-16.269	35.7601	-19.4911	-0.0870989	0.0870989	-512.377	8.8	12.25	50.68	9.25	11.1	7.89	0.02
906	0.09963	-0.09963	-1.54381	-0.24754	0.84461	0.94673	2.85264	-0.70186	-2.15078	0.75891	0.05406	-0.81297	0.98135	0.17349	-1.15483	-0.03641	0.56814	-0.53173	0.34712	-0.34712	-6.5605	5.28524	-5.28524	-81.8971	-13.1317	44.8057	50.2231	151.329	-37.2329	-114.096	40.2592	2.86788	-43.127	52.0592	9.20322	-61.2625	-1.93152	30.1393	-28.2078	18.4145	-18.4145	-348.026	1.51	18.87	37.92	11.91	16.19	8.34	5.26
907	1.24903	-1.24903	-1.05219	0.25684	0.33727	0.45807	0.11535	0.3779	-0.49324	1.21358	-0.12832	-1.08526	2.63577	-0.27399	-2.36178	-0.49366	-0.28236	0.77603	0.36931	-0.36931	1.71211	61.6406	-61.6406	-51.9263	12.6752	16.6448	22.6063	5.69241	18.6495	-24.3419	59.891	-6.33267	-53.5583	130.078	-13.5217	-116.556	-24.3627	-13.9349	38.2976	18.2258	-18.2258	84.494	17.61	10.65	6.14	16.21	35.23	8.95	5.21
908	0.6455	-0.6455	-2.61186	-1.33357	1.14156	2.80387	0.62124	-0.09493	-0.52631	-0.14972	-0.10648	0.2562	0.36899	0.14961	-0.5186	1.08485	-0.09161	-0.99324	0.16788	-0.16788	-5.405	39.0818	-39.0818	-158.135	-80.7414	69.1162	169.76	37.613	-5.74772	-31.8653	-9.06474	-6.4471	15.5118	22.3403	9.05822	-31.3985	65.6826	-5.54653	-60.1361	10.1642	-10.1642	-327.247	11.17	46.84	9.93	3.51	7.68	17.97	2.9
909	0.32944	-0.32944	-2.32668	0.0454	0.49885	1.78244	1.09632	0.12622	-1.22254	0.06274	0.54363	-0.60637	2.22753	-0.07945	-2.14808	1.0419	-0.06093	-0.98097	0.71838	-0.71838	-4.77506	14.3482	-14.3482	-101.336	1.97726	21.7266	77.6318	47.7489	5.49752	-53.2464	2.73267	23.6771	-26.4098	97.0172	-3.46019	-93.5571	45.3786	-2.65369	-42.7249	31.288	-31.288	-207.972	4.1	25.57	14.43	7.16	27.22	12.59	8.94
910	-0.17947	0.17947	-0.45725	-0.08059	-0.17884	0.71667	0.1337	-0.25542	0.12172	-0.39316	-0.25661	0.64977	-0.02577	0.57983	-0.55406	-1.22478	-0.68513	1.90992	0.08487	-0.08487	-5.85437	-16.9696	16.9696	-43.2341	-7.61976	-16.9097	67.7636	12.6421	-24.1511	11.509	-37.1743	-24.2634	61.4377	-2.43678	54.8246	-52.3878	-115.807	-64.7813	180.588	8.02494	-8.02494	-553.549	4.85	15.86	5.26	14.09	15.32	42.34	2.29
911	2.37053	-2.37053	-1.34159	0.37151	0.41826	0.55183	0.18202	0.95594	-1.13796	0.85263	0.37569	-1.22831	1.41702	-0.32322	-1.0938	0.2208	-0.01803	-0.20278	0.00482	-0.00482	-0.45554	120.652	-120.652	-68.2826	18.9084	21.2882	28.0861	9.26412	48.6542	-57.9183	43.3958	19.1211	-62.5169	72.1216	-16.4507	-55.6709	11.2382	-0.917477	-10.3207	0.245227	-0.245227	-23.1857	34.47	13.77	15.22	15.13	18.26	3.08	0.07
913	0.69867	-0.69867	-0.75092	-0.26742	0.30786	0.71049	0.29308	-0.03403	-0.25906	0.7426	-0.26932	-0.47327	0.9217	0.06755	-0.98925	0.3355	0.02934	-0.36484	0.12102	-0.12102	7.52955	65.3831	-65.3831	-70.2728	-25.0257	28.8101	66.4884	27.4273	-3.18436	-24.2429	69.4934	-25.2038	-44.2895	86.2539	6.32145	-92.5753	31.397	2.74549	-34.1425	11.3254	-11.3254	704.629	18.68	19.54	7.38	16.25	25.55	9.36	3.24
915	1.39825	-1.39825	-0.62194	-1.12073	0.7991	0.94356	0.67364	0.30824	-0.98188	0.81711	0.0012	-0.81831	0.45617	0.04884	-0.50501	0.61566	0.3062	-0.92186	-0.20024	0.20024	-5.64491	88.5699	-88.5699	-39.3957	-70.9904	50.6178	59.7683	42.6706	19.5249	-62.1955	51.7582	0.0760106	-51.8342	28.895	3.09378	-31.9888	38.9978	19.396	-58.3937	-12.6838	12.6838	-357.567	25.31	18.68	14.98	14.8	8.7	13.91	3.62
916	0.02489	-0.02489	-1.7421	-0.17021	0.67679	1.23552	2.77611	-0.41736	-2.35875	-1.05701	-0.36915	1.42616	-0.35978	0.41714	-0.05736	0.76185	0.11774	-0.87959	0.32405	-0.32405	-8.16763	1.27073	-1.27073	-88.9352	-8.68923	34.5505	63.0739	141.722	-21.3064	-120.416	-53.9609	-18.8455	72.8064	-18.3669	21.2952	-2.92832	38.8928	6.01078	-44.9036	16.5429	-16.5429	-416.962	0.36	21.72	37.45	18.11	5.67	11.97	4.73
918	0.23259	-0.23259	-2.15856	-1.53604	1.33881	2.35579	0.7786	-0.0582	-0.72039	-0.45757	-0.09376	0.55134	-0.61698	0.12959	0.48739	0.77556	0.10641	-0.88198	-0.17135	0.17135	-6.08017	15.3713	-15.3713	-142.653	-101.513	88.4784	155.688	51.4554	-3.84641	-47.609	-30.2397	-6.19663	36.4363	-40.7747	8.56444	32.2102	51.2549	7.0326	-58.2875	-11.3243	11.3243	-401.822	4.39	42.62	14.15	9.53	10.43	15.65	3.24
919	0.23737	-0.23737	-0.66056	-0.26244	-0.20961	1.13262	1.1562	0.53095	-1.68715	-1.09857	0.27412	0.82445	0.45104	-0.29779	-0.15325	0.75579	0.47227	-1.22806	0.02901	-0.02901	-7.15976	16.9115	-16.9115	-47.063	-18.6981	-14.9344	80.6954	82.3756	37.8284	-120.204	-78.27	19.5305	58.7395	32.1352	-21.2165	-10.9187	53.8478	33.648	-87.4958	2.06706	-2.06706	-510.111	4.83	18.25	28.94	19.57	7.62	20.19	0.59
921	0.44004	-0.44004	-2.08171	-0.08087	0.87921	1.28336	0.88001	0.33289	-1.2129	1.13738	0.11971	-1.2571	1.16043	0.06456	-1.225	1.31853	0.58405	-1.90258	0.12462	-0.12462	-5.9999	21.1149	-21.1149	-99.8877	-3.88034	42.1878	61.5803	42.2261	15.9732	-58.1993	54.5757	5.74432	-60.32	55.6817	3.09801	-58.7797	63.2676	28.025	-91.2925	5.97985	-5.97985	-287.896	6.03	23.07	14.35	16.41	16.35	22.08	1.71
922	0.45049	-0.45049	-1.17788	-0.72005	0.76523	1.1327	3.04291	-0.20386	-2.83905	-0.82365	0.05502	0.76864	0.00348	0.11638	-0.11986	0.48039	0.04606	-0.52645	0.78393	-0.78393	-7.50383	23.3643	-23.3643	-61.09	-37.345	39.6881	58.7468	157.818	-10.573	-147.245	-42.7182	2.85332	39.8649	0.180358	6.036	-6.21636	24.9152	2.38875	-27.3039	40.6582	-40.6582	-389.181	6.68	17.12	43.58	11.8	1.75	7.46	11.62
923	0.48659	-0.48659	-0.17313	-0.36185	0.18185	0.35314	1.24066	0.20743	-1.4481	-1.49984	-0.48423	1.98407	-0.35097	-0.44597	0.79694	0.14975	-0.08757	-0.06218	0.32857	-0.32857	-7.71378	34.0672	-34.0672	-12.1215	-25.3341	12.7317	24.7239	86.8621	14.5229	-101.385	-105.007	-33.9024	138.91	-24.5722	-31.2239	55.796	10.4844	-6.13079	-4.35363	23.004	-23.004	-540.062	9.73	7.15	26.89	34.85	12.43	2.37	6.57
925	-0.15489	0.15489	-0.84305	-0.3512	0.14625	1.048	0.81617	-0.0283	-0.78787	-0.21233	0.05606	0.15627	2.70389	-0.42318	-2.28071	0.70014	-0.20542	-0.49472	0.44779	-0.44779	-5.31794	-9.63912	9.63912	-52.4631	-21.8555	9.10147	65.2171	50.7907	-1.76133	-49.0294	-13.2135	3.48859	9.72489	168.264	-26.3347	-141.93	43.5698	-12.7831	-30.7867	27.8663	-27.8663	-330.938	2.75	16.81	14.26	3.28	44.31	10.62	7.96
926	2.32105	-2.32105	-0.82205	-0.39249	0.39873	0.81582	0.84657	-0.60406	-0.24252	-0.00578	-0.26809	0.27387	0.2287	0.41129	-0.63999	0.28483	0.07752	-0.36235	0.18102	-0.18102	-4.89644	157.236	-157.236	-55.6888	-26.5889	27.0112	55.2665	57.3498	-40.921	-16.4289	-0.391366	-18.1615	18.5529	15.4928	27.8625	-43.3552	19.2956	5.25149	-24.5471	12.263	-12.263	-331.703	44.92	15.85	14.04	5.24	10.17	6.26	3.5
927	0.21877	-0.21877	-2.07807	-1.11019	0.7983	2.38996	2.01259	0.05112	-2.06371	0.81987	-0.21162	-0.60825	1.67823	-0.29688	-1.38135	0.77397	-0.20013	-0.57384	0.4976	-0.4976	-5.66551	9.68478	-9.68478	-91.9933	-49.1463	35.3397	105.8	89.0945	2.26298	-91.3574	36.2945	-9.36791	-26.9265	74.2929	-13.1425	-61.1504	34.2623	-8.85939	-25.4029	22.0279	-22.0279	-250.804	2.77	28.26	25.78	9.03	19.35	8.52	6.29
928	0.63193	-0.63193	-2.12567	-0.39982	0.84173	1.68377	1.5816	0.58244	-2.16404	0.35678	-0.3037	-0.05308	2.31357	0.1111	-2.42467	1.0582	0.0312	-1.0894	0.65021	-0.65021	-5.9483	25.0402	-25.0402	-84.2294	-15.843	33.3534	66.7191	62.6707	23.0791	-85.7498	14.1373	-12.0341	-2.10323	91.6749	4.40213	-96.0771	41.9311	1.23636	-43.1674	25.7643	-25.7643	-235.7	7.15	21.56	21.2	3.74	26.82	12.16	7.36
929	0.69243	-0.69243	-0.52592	-0.33979	0.26456	0.60116	0.31354	-0.00863	-0.30491	0.48559	-0.06061	-0.42498	0.74159	0.07618	-0.81777	0.72588	0.00416	-0.73004	0.21994	-0.21994	8.06216	64.66	-64.66	-49.1115	-31.7303	24.7048	56.1369	29.2788	-0.805542	-28.4732	45.345	-5.6595	-39.6855	69.2512	7.11378	-76.365	67.7841	0.388098	-68.1722	20.5382	-20.5382	752.858	18.47	15.04	8.25	12.15	20.8	19.42	5.87
930	0.11668	-0.11668	-1.30913	-0.94981	1.14758	1.11137	2.60451	-0.4113	-2.1932	1.24413	0.03023	-1.27436	0.75299	0.18023	-0.93322	-0.25442	0.13759	0.11683	0.08871	-0.08871	-6.30579	6.66087	-6.66087	-74.735	-54.2223	65.5122	63.4451	148.684	-23.4801	-125.204	71.0243	1.72573	-72.75	42.986	10.289	-53.275	-14.5242	7.85456	6.6696	5.06412	-5.06412	-359.981	1.9	20.04	39.13	20.54	13.75	3.2	1.45
931	2.38074	-2.38074	-2.35811	-0.51705	0.92216	1.953	1.20461	-0.0747	-1.12991	0.30461	-0.17504	-0.12957	0.68411	0.23942	-0.92353	0.03655	0.39535	-0.4319	0.3678	-0.3678	1.07246	110.679	-110.679	-109.627	-24.0372	42.8707	90.7933	56.0014	-3.47277	-52.5286	14.1611	-8.13752	-6.02353	31.8039	11.1304	-42.9342	1.69936	18.3795	-20.0789	17.0987	-17.0987	49.858	31.62	28.63	15.5	3.19	10.68	5.49	4.89
932	0.38211	-0.38211	-1.96434	-0.13913	1.2039	0.89957	0.76156	0.64847	-1.41003	1.38595	-0.12863	-1.25732	2.24702	0.24348	-2.4905	0.27278	0.01253	-0.28531	-0.05551	0.05551	-5.29426	18.8978	-18.8978	-97.1486	-6.88073	59.5401	44.4892	37.6636	32.0709	-69.7346	68.544	-6.3617	-62.1823	111.129	12.0414	-123.171	13.4907	0.619473	-14.1102	-2.74514	2.74514	-261.834	5.4	22.38	15.34	18.68	33.47	3.94	0.78
933	0.98607	-0.98607	-0.70327	-0.37431	0.27972	0.79786	1.19727	-0.57945	-0.61782	0.41945	-0.11819	-0.30126	-0.82622	0.08448	0.74174	0.197	0.39414	-0.59114	-0.5194	0.5194	-5.95332	71.8928	-71.8928	-51.2743	-27.2907	20.3943	58.1707	87.291	-42.247	-45.0441	30.5813	-8.61696	-21.9643	-60.2382	6.15902	54.0792	14.3629	28.7359	-43.0988	-37.8683	37.8683	-434.047	20.54	15.63	18.91	7.51	16.33	10.26	10.82
934	1.1762	-1.1762	-2.20038	0.10754	1.03605	1.05679	1.51048	-0.31113	-1.19935	0.63332	-0.25269	-0.38062	-1.15151	0.43445	0.71706	-0.18129	0.24917	-0.06787	0.43777	-0.43777	-7.32742	65.8255	-65.8255	-123.143	6.01826	57.9823	59.1427	84.5335	-17.4122	-67.1213	35.4433	-14.1418	-21.3015	-64.4439	24.3139	40.1301	-10.146	13.9445	-3.79855	24.4995	-24.4995	-410.076	18.81	26.04	21.66	8.11	14.94	3.44	7
935	0.31535	-0.31535	-2.21188	-0.49128	1.03069	1.67247	1.21153	0.39538	-1.60691	0.51344	0.35331	-0.86676	-0.16612	-0.29743	0.46355	0.79769	0.76725	-1.56494	0.31793	-0.31793	-7.2155	17.6976	-17.6976	-124.132	-27.5709	57.8429	93.8598	67.9918	22.189	-90.1808	28.8147	19.8282	-48.6429	-9.32258	-16.692	26.0146	44.7668	43.0583	-87.8251	17.8422	-17.8422	-404.938	5.06	31.14	22.6	11.07	6.1	18.94	5.1
940	0.82135	-0.82135	-1.04949	0.03058	0.63314	0.38577	1.17567	-0.76513	-0.41053	1.2636	0.12073	-1.38433	0.50354	0.04574	-0.54928	0.01348	-0.04728	0.03379	-0.23405	0.23405	0.94972	60.4184	-60.4184	-77.2008	2.24956	46.5741	28.3771	86.482	-56.2833	-30.1987	92.9504	8.88098	-101.831	37.04	3.36469	-40.4047	0.991825	-3.47759	2.48577	-17.2166	17.2166	69.8611	17.26	17.68	20.4	27.83	11.06	0.85	4.92
941	-0.27231	0.27231	0.77471	0.48452	-0.01297	-1.24627	0.00826	-0.9566	0.94834	1.2285	-0.33328	-0.89522	0.6479	0.39116	-1.03906	-1.35151	0.65859	0.69293	0.19211	-0.19211	-5.77007	-17.7985	17.7985	50.6353	31.6685	-0.8475	-81.4564	0.540138	-62.5237	61.9836	80.295	-21.783	-58.512	42.3469	25.5661	-67.913	-88.3352	43.0453	45.2899	12.5561	-12.5561	-377.133	5.09	18.87	17.79	19.83	15.75	19.09	3.59
942	1.10898	-1.10898	-1.61479	-0.54641	0.56721	1.594	0.6848	0.44779	-1.13259	0.17571	-0.17903	0.00333	1.27681	0.06434	-1.34115	0.77597	0.18827	-0.96424	0.40914	-0.40914	6.1784	60.7647	-60.7647	-88.4795	-29.9394	31.079	87.34	37.5224	24.536	-62.0584	9.6275	-9.8097	0.182193	69.9604	3.5253	-73.4857	42.5176	10.3161	-52.8338	22.4178	-22.4178	338.534	17.36	25.12	14.23	2.78	20.49	13.62	6.41
943	0.62585	-0.62585	-1.43639	-0.99889	0.73544	1.69983	2.98888	-0.16906	-2.81982	0.46379	-0.24479	-0.21901	-0.16737	0.30391	-0.13654	0.42982	0.73841	-1.16823	0.01781	-0.01781	-6.98531	32.8932	-32.8932	-75.4932	-52.4991	38.6531	89.3391	157.088	-8.88524	-148.203	24.3759	-12.8655	-11.5105	-8.79647	15.9729	-7.17643	22.5903	38.8088	-61.3991	0.935843	-0.935843	-367.13	9.4	23.55	43.61	5.32	3.54	14.32	0.27
945	-0.18091	0.18091	-0.4932	-0.29159	0.0808	0.70399	1.28624	0.98443	-2.27067	0.29885	0.23395	-0.5328	1.89185	0.49776	-2.38961	0.03878	0.49285	-0.53163	0.3399	-0.3399	-6.72125	-10.6122	10.6122	-28.9306	-17.1047	4.73971	41.2957	75.4499	57.7462	-133.196	17.5305	13.7232	-31.2537	110.975	29.1984	-140.173	2.27489	28.9101	-31.185	19.9381	-19.9381	-394.264	3.03	10.03	29.81	6.97	35.88	8.59	5.7
947	2.3304	-2.3304	-1.68399	-0.1591	0.5357	1.30739	2.08771	0.29255	-2.38026	0.46434	0.18857	-0.65291	1.21911	0.09952	-1.31862	0.45067	0.27343	-0.7241	0.07918	-0.07918	0.94553	95.3505	-95.3505	-68.9017	-6.50988	21.9187	53.4929	85.4207	11.9698	-97.3904	18.9988	7.71563	-26.7144	49.8808	4.07187	-53.9527	18.4396	11.1876	-29.6272	3.23984	-3.23984	38.6874	27.24	17.48	26.12	6.53	14.83	6.87	0.93
949	-0.05339	0.05339	-0.12546	-0.04546	0.29324	-0.12233	2.15216	-0.79169	-1.36047	-1.11328	-0.35847	1.47175	-1.21816	-0.04179	1.25995	0.27922	0.15474	-0.43396	0.28375	-0.28375	-8.21867	-3.59967	3.59967	-8.45891	-3.06483	19.7717	-8.24796	145.109	-53.3797	-91.7294	-75.063	-24.1695	99.2325	-82.1344	-2.81774	84.9521	18.8263	10.4332	-29.2595	19.1319	-19.1319	-554.143	1.03	4.03	33.83	24.9	23.87	6.87	5.47
950	1.52916	-1.52916	-1.02501	-0.20983	0.33758	0.89726	-0.0055	0.23486	-0.22936	1.41803	-0.1853	-1.23273	1.0336	-0.20995	-0.82365	0.84781	-0.06897	-0.77884	0.11193	-0.11193	1.63453	90.6875	-90.6875	-60.7885	-12.444	20.0203	53.2122	-0.325907	13.9283	-13.6024	84.0968	-10.9896	-73.1073	61.298	-12.4512	-48.8468	50.2799	-4.09057	-46.1893	6.63776	-6.63776	96.936	25.91	16.29	3.93	22.46	15.73	13.78	1.9
951	0.9855	-0.9855	-1.15436	0.54165	0.58864	0.02407	0.42501	-0.14956	-0.27544	0.79529	-0.04558	-0.74971	1.03137	0.35737	-1.38874	1.48242	0.3139	-1.79632	-0.25035	0.25035	-4.4564	56.7356	-56.7356	-66.4572	31.1829	33.8885	1.38579	24.4679	-8.61043	-15.8575	45.7852	-2.62424	-43.161	59.3765	20.5739	-79.9504	85.3439	18.0714	-103.415	-14.4128	14.4128	-256.557	16.21	14.34	5.76	12.71	19.9	26.97	4.12
952	0.24306	-0.24306	-2.5711	-0.94972	0.99714	2.52368	2.14218	0.63592	-2.7781	0.38164	0.27102	-0.65266	0.93919	0.12785	-1.06704	1.72508	-0.14043	-1.58465	0.44643	-0.44643	-5.72488	9.5886	-9.5886	-101.428	-37.4657	39.3366	99.5573	84.5075	25.0865	-109.594	15.0556	10.6915	-25.7471	37.0505	5.04341	-42.0939	68.053	-5.53987	-62.5132	17.6113	-17.6113	-225.843	2.74	28.71	27.73	5.83	11.31	18.65	5.03
953	0.23006	-0.23006	-0.85918	-0.87395	0.64251	1.09062	2.85743	-0.33315	-2.52428	-0.31434	0.6665	-0.35216	0.18468	0.29371	-0.47838	-0.23858	0.01406	0.22452	0.43022	-0.43022	-7.37756	14.7464	-14.7464	-55.0724	-56.0191	41.1842	69.9074	183.157	-21.3541	-161.803	-20.1488	42.7215	-22.5727	11.8375	18.8262	-30.6637	-15.2927	0.901134	14.3916	27.5762	-27.5762	-472.891	4.21	17.99	49.28	9.33	7.07	4.24	7.88
954	0.10776	-0.10776	0.23754	-0.21878	-0.06958	0.05083	-0.10639	-0.61067	0.71706	0.13326	-0.07508	-0.05817	-0.27852	0.04135	0.23716	-0.14586	-0.21321	0.35907	-0.22976	0.22976	-5.79182	20.0867	-20.0867	44.2769	-40.7813	-12.9697	9.47404	-19.8313	-113.828	133.659	24.839	-13.9955	-10.8436	-51.9154	7.70826	44.2072	-27.1885	-39.7416	66.9302	-42.8264	42.8264	-1079.59	5.74	12.15	35.36	5.55	13.73	15.24	12.24
957	1.00604	-1.00604	-2.81842	-0.39176	1.0705	2.13968	2.28457	0.66794	-2.95251	-0.40341	-0.08548	0.48889	0.23227	0.09221	-0.32448	1.31115	0.34649	-1.65764	0.45183	-0.45183	-7.13731	40.1757	-40.1757	-112.552	-15.6445	42.7496	85.4467	91.2328	26.6736	-117.906	-16.1099	-3.41371	19.5236	9.27558	3.68244	-12.958	52.3601	13.8368	-66.1969	18.0435	-18.0435	-285.024	11.48	28.29	29.88	5.09	3.18	16.94	5.16
958	0.89293	-0.89293	-2.47011	-0.55281	0.47432	2.5486	0.59467	0.40027	-0.99494	0.5673	-0.02155	-0.54575	1.17777	0.17969	-1.35746	1.34595	0.26248	-1.60843	0.15704	-0.15704	-5.66718	40.8237	-40.8237	-112.931	-25.274	21.6856	116.52	27.1875	18.3001	-45.4877	25.9363	-0.985208	-24.9511	53.8465	8.21528	-62.0618	61.5355	12.0002	-73.5357	7.17988	-7.17988	-259.098	11.66	32.78	10.38	7.27	16.56	19.3	2.05
959	0.9776	-0.9776	-0.15745	-0.22448	-0.14023	0.52216	1.69933	-0.03371	-1.66562	-1.10714	-0.21044	1.31758	-0.3958	0.01529	0.38051	-0.86133	0.86758	-0.00626	0.11042	-0.11042	-8.13506	61.0041	-61.0041	-9.82548	-14.0083	-8.75035	32.5841	106.042	-2.10378	-103.938	-69.0878	-13.132	82.2199	-24.6989	0.954185	23.7447	-53.7485	54.139	-0.390514	6.8902	-6.8902	-507.645	17.43	6.66	30	21.62	6.92	15.41	1.97
960	1.09557	-1.09557	-0.63526	0.03705	0.23079	0.36743	1.63491	-0.53751	-1.0974	-0.17384	-0.11715	0.29099	-0.80796	0.33862	0.46934	0.13708	0.15588	-0.29296	1.3173	-1.3173	-6.99033	71.3278	-71.3278	-41.3594	2.41189	15.0255	23.922	106.442	-34.9949	-71.4474	-11.318	-7.62723	18.9452	-52.6031	22.0462	30.5569	8.92479	10.1489	-19.0737	85.7637	-85.7637	-455.112	20.38	9.33	25.41	4.32	11.88	4.17	24.5
962	1.50109	-1.50109	-1.73074	0.32683	0.53462	0.86929	2.1615	0.51403	-2.67553	-0.13597	0.20571	-0.06974	0.64196	0.41708	-1.05904	0.288	0.71414	-1.00214	0.05799	-0.05799	-6.9827	73.4072	-73.4072	-84.6379	15.9831	26.1445	42.5103	105.703	25.1373	-130.84	-6.64913	10.0596	-3.41052	31.3935	20.3962	-51.7897	14.0837	34.9235	-49.0072	2.83591	-2.83591	-341.472	20.97	18.16	33.79	2.39	11.88	11.99	0.81
963	0.06066	-0.06066	0.32275	-0.49656	0.50569	-0.33188	0.14559	0.07369	-0.21929	-0.60268	0.07989	0.5228	0.1153	0.0158	-0.1311	0.04237	-0.06867	0.0263	0.10519	-0.10519	-6.40051	13.3458	-13.3458	71.0055	-109.244	111.254	-73.0156	32.0312	16.2123	-48.2436	-132.593	17.5752	115.017	25.3673	3.47615	-28.8435	9.32219	-15.1076	5.78543	23.1422	-23.1422	-1408.13	3.81	31.5	11.47	35.37	7.74	3.49	6.61
964	0.6369	-0.6369	-1.31556	-0.7485	0.31144	1.75263	0.71095	-0.31638	-0.39457	1.30011	-0.21723	-1.08288	1.49628	-0.28187	-1.21441	-0.33102	-0.25121	0.58223	0.04939	-0.04939	-0.70183	38.5894	-38.5894	-79.7091	-45.351	18.8696	106.19	43.076	-19.1695	-23.9065	78.7724	-13.1616	-65.6109	90.6582	-17.0781	-73.5802	-20.0562	-15.2205	35.2767	2.9923	-2.9923	-42.5236	11.03	26.56	9.57	20.63	23.46	7.9	0.85
966	2.30463	-2.30463	-0.90423	0.04807	0.07549	0.78067	0.50577	0.07554	-0.58131	0.43948	-0.1458	-0.29367	0.25849	0.02099	-0.27948	-0.3762	-0.1385	0.5147	-0.45595	0.45595	-5.56303	154.301	-154.301	-60.5404	3.21823	5.05393	52.2682	33.8627	5.05766	-38.9204	29.4241	-9.76202	-19.6621	17.3064	1.40526	-18.7116	-25.1876	-9.27262	34.4602	-30.5268	30.5268	-372.459	44.09	16.12	10.4	7.01	5.15	8.52	8.72
968	1.06884	-1.06884	-1.82449	-0.32777	0.66178	1.49048	1.47851	0.33483	-1.81334	1.2422	0.20241	-1.44462	2.04382	-0.02591	-2.01791	1.36955	0.04478	-1.41433	0.44782	-0.44782	-4.87134	39.024	-39.024	-66.6132	-11.9669	24.162	54.4181	53.9811	12.2249	-66.2061	45.3534	7.39026	-52.7436	74.6209	-0.945855	-73.675	50.0029	1.63479	-51.6377	16.35	-16.35	-177.855	11.15	17.29	17.17	14.01	21.19	14.52	4.67
969	0.43825	-0.43825	-2.49233	-0.64605	1.54027	1.59811	2.29655	0.21574	-2.51229	-0.00302	-0.37389	0.37691	1.33461	0.01125	-1.34586	1.27514	0.14966	-1.4248	0.9109	-0.9109	-6.20717	17.3036	-17.3036	-98.4067	-25.5083	60.8156	63.0994	90.6764	8.51837	-99.1948	-0.119341	-14.7625	14.8818	52.6954	0.444333	-53.1397	50.3476	5.9091	-56.2567	35.9659	-35.9659	-245.083	4.94	23.07	27.12	4.23	15.12	15.23	10.28
970	1.57152	-1.57152	-1.84566	-0.39772	0.84169	1.40168	0.88621	1.05955	-1.94576	-0.31488	-0.11697	0.43185	2.0179	0.38955	-2.40745	0.43593	0.11495	-0.55088	0.46531	-0.46531	-5.10086	66.7305	-66.7305	-78.3709	-16.8882	35.7403	59.5187	37.6307	44.9908	-82.6215	-13.3707	-4.96691	18.3376	85.6848	16.5412	-102.226	18.5105	4.88101	-23.3915	19.758	-19.758	-216.595	19.07	19.7	18.23	4.53	26.84	5.99	5.65
971	1.90205	-1.90205	-1.02374	-0.56355	0.42109	1.1662	0.86838	0.08397	-0.95234	1.02496	-0.49526	-0.5297	1.29932	-0.28062	-1.0187	0.73161	-0.30068	-0.43092	-0.34719	0.34719	-5.07824	98.3019	-98.3019	-52.9092	-29.1253	21.7629	60.2715	44.8794	4.33961	-49.219	52.9719	-25.5959	-27.376	67.1515	-14.503	-52.6485	37.811	-15.54	-22.271	-17.9435	17.9435	-262.454	28.09	16.17	13.44	11.48	17.11	8.58	5.13
972	0.50812	-0.50812	0.41415	-0.65354	0.36534	-0.12595	0.42044	-0.08798	-0.33245	0.67528	-0.44152	-0.23376	0.63799	0.52004	-1.15802	1.24495	-0.26063	-0.98433	0.58573	-0.58573	-5.58821	38.8708	-38.8708	31.6822	-49.9958	27.9484	-9.63483	32.1633	-6.73068	-25.4326	51.6589	-33.7761	-17.8828	48.8057	39.7827	-88.5884	95.2385	-19.9378	-75.3007	44.8081	-44.8081	-427.496	11.11	11.67	8.23	12.21	19.63	24.36	12.8
973	-0.57509	0.57509	-0.92243	-0.68959	0.45576	1.15625	0.01591	0.90849	-0.9244	0.7286	-0.53848	-0.19012	1.7049	0.10733	-1.81224	1.05452	0.08864	-1.14316	0.90525	-0.90525	-0.5595	-29.0572	29.0572	-46.6071	-34.8423	23.0281	58.4213	0.803903	45.9029	-46.7068	36.8135	-27.2074	-9.60605	86.1426	5.42321	-91.5658	53.281	4.47861	-57.7596	45.7388	-45.7388	-28.2696	8.3	15	13.23	9.15	25.39	15.86	13.07
975	2.35806	-2.35806	-0.48011	-0.09887	0.37564	0.20334	0.95209	-0.21459	-0.7375	0.7706	-0.31768	-0.45292	0.56747	0.3673	-0.93477	0.37594	0.15868	-0.53462	0.05683	-0.05683	-6.19578	149.902	-149.902	-30.5204	-6.28545	23.8795	12.9263	60.5246	-13.6416	-46.883	48.9872	-20.195	-28.7923	36.0741	23.3494	-59.4235	23.8988	10.0873	-33.9861	3.6128	-3.6128	-393.867	42.83	7.77	15.34	11.11	13.64	8.27	1.03
976	2.2934	-2.2934	-1.62583	-0.33276	0.82041	1.13819	0.26424	0.20033	-0.46457	0.72485	-0.61791	-0.10694	0.36304	0.09354	-0.45658	0.41923	0.01524	-0.43447	0.20939	-0.20939	-5.27432	139.422	-139.422	-98.8393	-20.2296	49.8751	69.1938	16.0638	12.1786	-28.2424	44.0657	-37.5647	-6.50109	22.0705	5.68645	-27.7569	25.4863	0.926211	-26.4125	12.7297	-12.7297	-320.641	39.83	24	6.33	11.66	7.12	7.41	3.64
979	-0.15309	0.15309	-1.64518	-0.01876	1.06523	0.59871	0.67602	-0.09597	-0.58005	1.09104	0.22089	-1.31193	0.89849	0.01393	-0.91242	0.07884	-0.03271	-0.04613	1.22756	-1.22756	-6.10132	-9.68368	9.68368	-104.063	-1.18691	67.3793	37.8702	42.7605	-6.07065	-36.6898	69.0117	13.972	-82.9836	56.8323	0.881033	-57.7133	4.98715	-2.06932	-2.91782	77.6473	-77.6473	-385.928	2.77	24.49	11.35	21.71	16.36	1.13	22.18
980	0.50718	-0.50718	-0.26142	0.21994	-0.09402	0.1355	0.46405	-0.41438	-0.04967	0.03928	0.28737	-0.32665	0.37154	0.55444	-0.92598	0.4164	0.04396	-0.46036	1.54616	-1.54616	-5.29033	42.076	-42.076	-21.688	18.2468	-7.80024	11.2414	38.4978	-34.3774	-4.12038	3.25878	23.8406	-27.0994	30.8234	45.9974	-76.8208	34.545	3.64716	-38.1921	128.271	-128.271	-438.893	12.02	5.7	10.41	7.28	17.55	10.39	36.65
981	-0.4706	0.4706	0.52676	-0.12253	0.17882	-0.58306	1.22565	0.1095	-1.33515	-0.67087	0.243	0.42787	0.32034	0.38089	-0.70123	0.48016	-0.15222	-0.32793	-0.06389	0.06389	-7.24415	-42.6235	42.6235	47.7107	-11.0978	16.1965	-52.8094	111.011	9.91744	-120.929	-60.7629	22.0095	38.7534	29.0138	34.4989	-63.5127	43.4894	-13.7874	-29.702	-5.78664	5.78664	-656.127	12.18	14.36	33.13	14.22	14	10.46	1.65
982	-0.28222	0.28222	-0.6571	-0.96277	0.63891	0.98097	-0.43967	-0.04762	0.48729	-0.43774	0.07044	0.36731	-0.04385	-0.14966	0.19351	1.37368	0.21931	-1.59299	-0.12362	0.12362	-6.00137	-25.336	25.336	-58.9915	-86.4325	57.3578	88.0663	-39.4716	-4.27477	43.7464	-39.2984	6.32338	32.975	-3.93681	-13.4355	17.3724	123.322	19.6889	-143.011	-11.0983	11.0983	-538.774	7.24	24.93	11.89	10.32	4.4	38.05	3.17
983	1.72572	-1.72572	-0.91892	-0.10529	0.38419	0.64002	0.95658	-0.32491	-0.63167	0.23244	0.05442	-0.28686	0.05594	0.87107	-0.92701	-0.51943	0.25904	0.26039	0.32982	-0.32982	-1.04029	116.654	-116.654	-62.1163	-7.11734	25.97	43.2637	64.6622	-21.9633	-42.6989	15.712	3.6786	-19.3906	3.7811	58.8822	-62.6633	-35.1123	17.5106	17.6017	22.2948	-22.2948	-70.3205	33.33	15.05	15.34	5.01	17.36	7.53	6.37
985	-0.63804	0.63804	-0.61836	-0.30025	0.44837	0.47025	0.27198	-0.2685	-0.00348	-0.12441	-0.09601	0.22042	1.86568	-0.29082	-1.57486	0.43414	-0.25663	-0.17751	0.97511	-0.97511	-5.49763	-47.8621	47.8621	-46.3861	-22.5234	33.634	35.2755	20.4027	-20.1417	-0.26103	-9.33273	-7.20206	16.5348	139.953	-21.8157	-118.137	32.5665	-19.2508	-13.3158	73.1473	-73.1473	-412.402	13.67	11.67	5.79	3.7	36.87	7.4	20.9
986	-0.07144	0.07144	-0.92007	-0.31981	0.05631	1.18357	0.10633	-0.46161	0.35528	0.11489	-0.60717	0.49228	-0.57012	0.48002	0.0901	0.39302	-0.42543	0.03241	0.38648	-0.38648	-1.07168	-7.34938	7.34938	-94.6514	-32.9004	5.79269	121.759	10.939	-47.488	36.549	11.8191	-62.4621	50.643	-58.6505	49.3817	9.26873	40.4317	-43.7664	3.33468	39.7592	-39.7592	-110.249	2.1	30.92	12.01	16.16	15.43	12.03	11.36
987	0.19906	-0.19906	-0.87308	-0.34843	0.43329	0.78822	3.39054	-0.72269	-2.66785	0.19616	0.04409	-0.24024	0.41476	0.23996	-0.65472	0.28494	0.31161	-0.59655	0.3326	-0.3326	-7.40934	12.4445	-12.4445	-54.5822	-21.7826	27.0877	49.277	211.965	-45.1798	-166.785	12.263	2.75612	-15.0191	25.9295	15.0016	-40.931	17.8132	19.4807	-37.2939	20.7927	-20.7927	-463.206	3.56	14.84	54.11	3.9	9.55	8.11	5.94
989	0.80692	-0.80692	-1.73347	-0.43158	1.05753	1.10752	2.32236	0.34118	-2.66354	1.09187	0.08588	-1.17776	1.6462	0.40035	-2.04654	0.11771	0.36455	-0.48226	0.11833	-0.11833	-5.85467	34.261	-34.261	-73.6012	-18.3242	44.9015	47.0239	98.6044	14.4862	-113.091	46.3597	3.64642	-50.0061	69.8955	16.9983	-86.8938	4.99771	15.4786	-20.4763	5.024	-5.024	-248.582	9.79	17.23	30.24	13.77	22.4	5.14	1.44
990	1.49117	-1.49117	-1.29163	-0.36668	0.11035	1.54796	2.58132	0.37658	-2.9579	0.24428	0.27808	-0.52236	1.20048	0.28271	-1.48318	0.30649	0.44778	-0.75426	0.29174	-0.29174	-6.34299	62.7642	-62.7642	-54.3656	-15.434	4.64485	65.1547	108.649	15.8506	-124.5	10.2818	11.7047	-21.9865	50.5289	11.8993	-62.4282	12.9002	18.8473	-31.7475	12.2793	-12.2793	-266.981	17.93	17.07	33.31	4.81	16.14	7.23	3.51
991	0.63686	-0.63686	-2.67538	-1.43666	1.07474	3.0373	0.77225	-0.13589	-0.63636	-0.02815	-0.24412	0.27227	0.48024	0.15123	-0.63148	0.93036	-0.03125	-0.89911	0.14148	-0.14148	-5.58106	36.735	-36.735	-154.321	-82.8691	61.9927	175.197	44.5448	-7.8383	-36.7065	-1.62364	-14.0813	15.7049	27.7013	8.72326	-36.4246	53.6648	-1.80267	-51.8621	8.16108	-8.16108	-321.925	10.5	47.07	11.61	4.26	9.16	15.08	2.33
992	0.38365	-0.38365	-0.69108	-0.2582	0.65906	0.29022	-0.41662	0.49206	-0.07543	0.99485	0.10548	-1.10033	2.95264	-0.43765	-2.51499	0.50231	-0.41602	-0.08629	0.15841	-0.15841	1.17768	22.7126	-22.7126	-40.9127	-15.2859	39.0171	17.1816	-24.6647	29.1304	-4.46577	58.8964	6.2443	-65.1407	174.8	-25.9092	-148.891	29.7372	-24.6287	-5.10852	9.37796	-9.37796	69.7203	6.49	11.42	7.69	17.72	46.24	7.77	2.68
993	2.23197	-2.23197	-1.72993	-0.53886	0.84448	1.42431	1.05184	0.63768	-1.68952	-0.0306	0.45245	-0.42185	0.13525	0.21206	-0.3473	0.33963	0.5202	-0.85984	0.16069	-0.16069	-6.30659	115.778	-115.778	-89.7359	-27.952	43.8053	73.8826	54.5616	33.078	-87.6395	-1.58726	23.4698	-21.8825	7.01555	10.9999	-18.0154	17.6177	26.9843	-44.602	8.33542	-8.33542	-327.139	33.08	23.37	20.31	6.48	4.15	10.23	2.38
996	1.13078	-1.13078	-1.16681	0.10098	0.82516	0.24067	0.00759	-0.31467	0.30708	0.93099	0.33402	-1.26501	0.33711	-0.34183	0.00472	-0.16649	-0.42709	0.59359	-0.26973	0.26973	0.37488	85.0179	-85.0179	-87.7266	7.59237	62.0397	18.0946	0.571016	-23.6586	23.0875	69.9968	25.1132	-95.1099	25.3456	-25.7006	0.355004	-12.518	-32.1112	44.6291	-20.2794	20.2794	28.1855	24.29	21.4	6.68	23.59	7.29	10.96	5.79
997	-0.18138	0.18138	-0.07431	-0.23461	0.40122	-0.0923	1.10378	-0.60338	-0.5004	0.46235	-0.16929	-0.29306	0.13908	0.19847	-0.33755	0.1619	0.05758	-0.21948	-0.64908	0.64908	-5.54637	-22.3663	22.3663	-9.16311	-28.93	49.4749	-11.3818	136.108	-74.4035	-61.7041	57.0127	-20.8753	-36.1374	17.15	24.473	-41.623	19.9645	7.1001	-27.0646	-80.0382	80.0382	-683.924	6.39	11.2	30.07	13.31	9.44	6.72	22.87
998	2.35222	-2.35222	-1.38073	-0.20537	0.60516	0.98094	0.82351	0.09258	-0.9161	0.06208	-0.2681	0.20602	0.76597	0.28207	-1.04804	0.21845	-0.35181	0.13336	-0.06493	0.06493	-5.35144	139.61	-139.61	-81.9496	-12.1889	35.9175	58.2211	48.8775	5.49509	-54.3725	3.68462	-15.9121	12.2275	45.4623	16.7415	-62.2038	12.9654	-20.8806	7.91521	-3.85374	3.85374	-317.621	39.89	20.02	14.75	4.02	15.38	4.84	1.1
1001	0.16311	-0.16311	-0.49031	0.20547	0.18349	0.10135	0.16493	0.22154	-0.38646	0.09415	0.26295	-0.3571	0.20306	-0.19266	-0.0104	-0.00474	0.01805	-0.0133	0.37363	-0.37363	-6.46808	33.343	-33.343	-100.228	42.0022	37.5081	20.7172	33.7138	45.2858	-78.9996	19.2449	53.7515	-72.9964	41.5084	-39.3819	-2.1265	-0.969242	3.68876	-2.71952	76.3762	-76.3762	-1322.18	9.53	20.32	17.76	18.11	11.56	0.92	21.82
1002	0.30115	-0.30115	-1.60781	-0.40206	1.33419	0.67567	2.74928	-0.26158	-2.48771	0.04626	0.46211	-0.50837	1.07521	0.3835	-1.45872	0.35636	-0.16716	-0.1892	0.5773	-0.5773	-6.84692	15.0728	-15.0728	-80.4717	-20.1232	66.777	33.8179	137.603	-13.0921	-124.511	2.3152	23.129	-25.4442	53.8151	19.1945	-73.0097	17.8361	-8.36666	-9.46941	28.894	-28.894	-342.692	4.31	21.04	37.44	6.94	18.12	3.9	8.26
1003	0.48775	-0.48775	0.45759	-0.0783	-0.71067	0.33138	2.15896	-0.34105	-1.81791	0.25391	0.11253	-0.36644	0.09486	0.49605	-0.59091	-0.71126	0.40549	0.30577	0.56073	-0.56073	-7.69059	33.9182	-33.9182	31.8211	-5.4449	-49.4201	23.0439	150.134	-23.7169	-126.417	17.6566	7.82544	-25.4821	6.59643	34.4956	-41.0921	-49.4608	28.1976	21.2632	38.9933	-38.9933	-534.804	9.69	11.61	39.51	6.16	10.8	11.09	11.14
1004	0.62671	-0.62671	-0.23516	0.16705	-0.2624	0.33052	0.02357	0.31368	-0.33725	2.01	-0.58709	-1.4229	1.08521	-0.47859	-0.60663	-0.33771	0.29807	0.03963	-0.17982	0.17982	-5.30872	50.9083	-50.9083	-19.1025	13.5696	-21.3151	26.848	1.91429	25.4804	-27.3947	163.273	-47.6899	-115.583	88.1526	-38.8759	-49.2767	-27.4323	24.2128	3.2195	-14.6072	14.6072	-431.231	14.55	6.88	7.55	39.84	19.63	7.38	4.17
1005	0.0376	-0.0376	-1.17984	-0.51313	0.72823	0.96474	0.51924	0.58288	-1.10211	-0.79523	0.05391	0.74132	-1.48957	0.84209	0.64748	0.23044	0.41985	-0.65029	0.04755	-0.04755	-8.08984	2.94467	-2.94467	-92.3994	-40.1862	57.0317	75.5539	40.6645	45.6481	-86.3126	-62.2789	4.22216	58.0567	-116.656	65.9484	50.708	18.0472	32.8806	-50.9279	3.72383	-3.72383	-633.56	0.84	23.99	18.85	17.19	26.09	11.97	1.06
1006	0.66036	-0.66036	-0.45134	-0.32859	0.19818	0.58176	0.42831	-0.07481	-0.3535	0.58141	-0.08453	-0.49688	0.739	0.05452	-0.79352	0.44885	-0.04458	-0.40427	0.24624	-0.24624	7.61226	65.1787	-65.1787	-44.5487	-32.4326	19.5607	57.4206	42.275	-7.3838	-34.8912	57.387	-8.34363	-49.0434	72.9412	5.38131	-78.3225	44.3024	-4.4004	-39.902	24.3042	-24.3042	751.349	18.62	14.57	11.02	15.2	21.61	12.03	6.94
1007	0.40529	-0.40529	0.06139	0.23812	-0.16683	-0.13268	-0.77981	0.12569	0.65412	0.90465	-0.25669	-0.64796	2.39313	-0.35724	-2.03589	-0.87408	0.40137	0.47271	-0.17128	0.17128	-0.19586	27.4893	-27.4893	4.16373	16.1511	-11.3158	-8.99908	-52.8916	8.52484	44.3668	61.3593	-17.4103	-43.9489	162.318	-24.2303	-138.087	-59.2856	27.2233	32.0623	-11.6176	11.6176	-13.2845	7.85	3.92	13.89	15.04	42.91	13.05	3.32
1008	0.42511	-0.42511	-1.02578	-0.60531	0.30607	1.32501	1.76955	-0.06472	-1.70483	-1.54772	-0.06198	1.60971	-0.68655	0.40964	0.27691	1.11091	0.30804	-1.41896	0.12656	-0.12656	-7.62317	21.7017	-21.7017	-52.3661	-30.901	15.6248	67.6422	90.3359	-3.30401	-87.0319	-79.0116	-3.16422	82.1758	-35.0486	20.9125	14.1362	56.7124	15.7257	-72.4381	6.46078	-6.46078	-389.164	6.2	17.14	25.34	23.03	7.99	18.45	1.85
1009	1.61917	-1.61917	-0.42804	-0.06491	0.00433	0.48863	0.81796	0.70409	-1.52205	-0.08263	0.16958	-0.08695	0.66155	0.52062	-1.18217	0.40839	-0.50611	0.09772	0.49008	-0.49008	-6.42337	108.048	-108.048	-28.5636	-4.33179	0.288699	32.6067	54.5828	46.9842	-101.567	-5.51375	11.3162	-5.8024	44.1454	34.7415	-78.8869	27.2524	-33.7732	6.52083	32.7035	-32.7035	-428.635	30.87	8.74	22.31	2.45	17.58	8.72	9.34
1010	-0.18386	0.18386	-0.90172	0.23791	-0.18191	0.84573	1.32103	0.15538	-1.47641	0.08425	-0.05221	-0.03204	1.86019	-0.15189	-1.70831	1.60879	0.18012	-1.78891	0.5209	-0.5209	-5.25941	-9.8568	9.8568	-48.3419	12.7543	-9.75261	45.3401	70.8216	8.32997	-79.1516	4.5167	-2.79919	-1.7175	99.7264	-8.14279	-91.5836	86.2483	9.65661	-95.9049	27.926	-27.926	-281.961	2.82	13.38	21.42	1.05	27.33	26.02	7.98
1011	0.75541	-0.75541	-2.20026	-0.06095	0.76858	1.49263	1.31821	0.04139	-1.35959	-0.32083	-0.21002	0.53085	-0.12954	0.61121	-0.48167	1.53903	0.47209	-2.01112	0.49052	-0.49052	-6.53948	36.8307	-36.8307	-107.276	-2.97156	37.4728	72.7744	64.2702	2.01788	-66.2881	-15.6423	-10.2395	25.8818	-6.31596	29.8001	-23.4842	75.0365	23.0172	-98.0537	23.9158	-23.9158	-318.838	10.52	25.72	18.65	5.93	7.61	24.73	6.83
1012	0.43912	-0.43912	-1.69611	-0.62533	0.69751	1.62394	2.97644	-0.25586	-2.72058	-0.1293	-0.54094	0.67024	-0.21394	0.25848	-0.04454	-0.17891	0.25778	-0.07887	0.15391	-0.15391	-7.303	24.9431	-24.9431	-96.3433	-35.5206	39.6203	92.2436	169.069	-14.5337	-154.536	-7.34429	-30.7268	38.0711	-12.1521	14.6824	-2.53024	-10.1623	14.6424	-4.48016	8.74242	-8.74242	-414.828	7.13	26.94	46.23	9.83	3.83	3.54	2.5
1014	0.76672	-0.76672	-1.6514	-0.37368	0.69952	1.32555	3.16269	-0.16582	-2.99688	0.53321	-0.04625	-0.48696	1.19843	0.11578	-1.31422	0.673	0.22843	-0.90143	0.52832	-0.52832	-7.2305	31.8825	-31.8825	-68.6699	-15.5385	29.0882	55.1203	131.514	-6.89511	-124.619	22.1725	-1.92333	-20.2492	49.8343	4.81453	-54.6488	27.9853	9.49875	-37.4841	21.9692	-21.9692	-300.665	9.11	17.68	36.59	6.06	14.93	9.35	6.28
1015	2.25972	-2.25972	-2.05481	-0.58158	0.96483	1.67155	1.07986	0.30299	-1.38285	0.40672	0.00926	-0.41598	0.35348	0.38312	-0.73661	-0.00222	-0.24623	0.24845	-0.06124	0.06124	-5.33898	119.219	-119.219	-108.408	-30.6828	50.9029	88.1878	56.9717	15.9851	-72.9567	21.4578	0.488303	-21.9461	18.6491	20.2128	-38.8619	-0.117025	-12.9908	13.1078	-3.23071	3.23071	-281.675	34.06	28.09	18.56	6.2	8.44	3.73	0.92
1016	0.15928	-0.15928	-1.35377	-0.72096	1.14036	0.93436	1.6117	-0.00159	-1.61012	0.03548	0.38794	-0.42343	-0.06328	0.20441	-0.14113	0.79409	0.14084	-0.93492	0.75039	-0.75039	-5.75001	10.6987	-10.6987	-90.9337	-48.4272	76.599	62.7619	108.259	-0.106473	-108.153	2.38351	26.0584	-28.4419	-4.25047	13.7301	-9.47959	53.3394	9.46002	-62.7994	50.4043	-50.4043	-386.233	3.06	23.93	30.92	7.79	3.32	16.59	14.4
1017	1.09984	-1.09984	-1.82414	-0.48493	0.06711	2.24197	1.95031	0.68652	-2.63682	0.41006	-0.47771	0.06766	1.12414	0.14569	-1.26983	0.35641	0.14062	-0.49702	0.41057	-0.41057	-6.36971	48.6985	-48.6985	-80.7693	-21.4718	2.97128	99.2699	86.3556	30.3976	-116.753	18.1564	-21.1522	2.99581	49.7747	6.45073	-56.2254	15.781	6.22615	-22.0071	18.1792	-18.1792	-282.038	13.91	25.72	29.02	5.62	15.14	5.4	5.19
1018	1.32206	-1.32206	-0.92326	-0.37807	0.27073	1.0306	1.45462	-0.02536	-1.42926	-0.51346	0.4425	0.07096	0.78975	-0.10464	-0.6851	0.18634	0.15858	-0.34492	0.93702	-0.93702	0.96564	75.1295	-75.1295	-52.4666	-21.4847	15.385	58.5664	82.6624	-1.4409	-81.2215	-29.1788	25.1462	4.0326	44.8794	-5.94665	-38.9327	10.589	9.01172	-19.6007	53.2487	-53.2487	54.8748	21.47	15.86	23.41	7.76	11.97	4.31	15.21
1019	1.43114	-1.43114	-1.80148	0.08168	0.66533	1.05447	1.29365	-0.53076	-0.7629	0.27025	-0.02469	-0.24556	-0.12321	0.24146	-0.11825	0.50146	-0.63727	0.13581	0.20344	-0.20344	0.50062	98.2072	-98.2072	-123.62	5.6048	45.6559	72.3597	88.7726	-36.4214	-52.3512	18.5453	-1.6944	-16.8509	-8.45459	16.5692	-8.11463	34.4111	-43.7304	9.31928	13.9601	-13.9601	34.3532	28.06	28	20.16	5.06	3.57	11.16	3.99
1020	-0.53918	0.53918	0.97447	-0.95171	-0.21	0.18724	0.45997	0.24819	-0.70816	0.21792	-0.43518	0.21727	-0.09812	-0.03478	0.1329	0.13164	-0.33117	0.19953	-0.03359	0.03359	-1.72196	-66.7458	66.7458	120.631	-117.813	-25.9963	23.1784	56.9401	30.7242	-87.6643	26.9763	-53.8722	26.8959	-12.147	-4.30507	16.4521	16.2953	-40.9957	24.7004	-4.15801	4.15801	-213.164	19.07	34.06	20.66	11.55	4.09	9.39	1.19
1021	1.45688	-1.45688	-2.07644	-0.63958	0.74702	1.969	2.18199	0.35018	-2.53217	-0.04556	-0.12621	0.17178	1.87308	0.33175	-2.20483	0.72958	0.22766	-0.95725	0.37909	-0.37909	-5.79336	55.1422	-55.1422	-78.5925	-24.2076	28.2743	74.5258	82.5873	13.2542	-95.8415	-1.7245	-4.77716	6.50165	70.8954	12.5566	-83.452	27.6144	8.61696	-36.2314	14.3482	-14.3482	-219.276	15.75	21.87	25.49	1.61	22.05	9.12	4.1
1022	0.22885	-0.22885	0.21379	-0.17328	0.12909	-0.1696	-0.30283	-0.44641	0.74925	-0.27771	0.01065	0.26706	0.0096	0.1729	-0.1825	-0.28441	0.3696	-0.08519	-0.16202	0.16202	-0.4391	40.8804	-40.8804	38.1894	-30.9535	23.0597	-30.2956	-54.0954	-79.744	133.839	-49.6083	1.90277	47.7056	1.71482	30.8862	-32.601	-50.8042	66.0217	-15.2175	-28.9429	28.9429	-78.4382	11.68	9.88	30.51	13.9	9.07	16.69	8.27
1023	0.44842	-0.44842	-0.91391	-0.57714	0.06327	1.42778	2.3483	0.42541	-2.77371	0.11027	0.21732	-0.32758	0.81022	0.01355	-0.82377	0.90793	0.379	-1.28693	1.17533	-1.17533	-6.84052	20.8085	-20.8085	-42.4089	-26.7813	2.93593	66.2543	108.97	19.7406	-128.711	5.11682	10.0843	-15.2012	37.5973	0.62873	-38.226	42.1313	17.5872	-59.7185	54.54	-54.54	-317.427	5.95	15.52	33.95	3.61	10.83	14.55	15.58
1024	1.46158	-1.46158	-1.93014	-0.61876	0.51599	2.03291	0.81092	-0.00674	-0.80418	-0.21299	-0.2117	0.42469	0.1188	0.23	-0.3488	0.53069	1.01869	-1.54939	0.4733	-0.4733	-6.06899	77.3176	-77.3176	-102.105	-32.7324	27.2958	107.541	42.8976	-0.35644	-42.5412	-11.267	-11.1991	22.4661	6.28456	12.1671	-18.4517	28.0738	53.8891	-81.9629	25.0379	-25.0379	-321.051	22.09	29.95	12.21	4.82	4.37	19.41	7.15
1025	2.29688	-2.29688	-1.65178	-0.25262	1.04939	0.85502	0.97462	0.07228	-1.0469	-0.02663	0.33762	-0.31098	0.64083	0.78074	-1.42157	0.89111	0.01562	-0.90673	0.45123	-0.45123	0.92925	108.142	-108.142	-77.7693	-11.894	49.4073	40.256	45.8872	3.40315	-49.2904	-1.25388	15.8957	-14.6418	30.1715	36.7588	-66.9303	41.9553	0.735511	-42.6908	21.2448	-21.2448	43.7509	30.9	18.17	13.6	4.36	14.81	12.09	6.07
1026	1.0115	-1.0115	-1.49766	0.09466	0.4152	0.98779	0.75417	0.29121	-1.04538	0.54259	-0.19132	-0.35127	1.22839	0.10923	-1.33763	0.9318	0.36201	-1.2938	0.22616	-0.22616	-5.41845	56.8907	-56.8907	-84.234	5.32415	23.3527	55.5572	42.4174	16.3789	-58.7963	30.5171	-10.7605	-19.7566	69.0897	6.14357	-75.2333	52.4078	20.3607	-72.7685	12.7203	-12.7203	-304.755	16.25	19.97	14.46	7.18	20.62	17.88	3.63
1027	0.18971	-0.18971	-2.38004	-1.04653	1.17073	2.25584	1.37983	-0.40816	-0.97167	1.03291	-0.4837	-0.54921	-0.14261	0.18482	-0.04221	0.43884	-0.00265	-0.4362	0.84689	-0.84689	-5.05048	11.211	-11.211	-140.651	-61.8456	69.1852	133.311	81.5422	-24.1207	-57.4214	61.0406	-28.5846	-32.456	-8.42774	10.922	-2.49426	25.9339	-0.156507	-25.7774	50.0476	-50.0476	-298.463	3.2	39.14	19.85	13.36	2.76	7.39	14.3
1028	1.80238	-1.80238	-1.60319	0.10063	0.4353	1.06726	0.89488	-0.14422	-0.75066	0.72336	-0.4098	-0.31355	0.16088	0.68346	-0.84435	0.51445	-0.15566	-0.35879	0.78228	-0.78228	-4.84653	96.9056	-96.9056	-86.1961	5.41035	23.4039	57.3818	48.1137	-7.7543	-40.3594	38.8915	-22.0333	-16.8582	8.64989	36.7467	-45.3966	27.6596	-8.36901	-19.2906	42.0597	-42.0597	-260.575	27.69	20.51	12.64	8.7	11.73	6.71	12.02
1029	2.44024	-2.44024	-0.46481	-0.49963	0.45708	0.50736	1.26182	0.47954	-1.74135	-0.06176	0.03523	0.02653	0.56914	-0.07297	-0.49617	0.37618	-0.07132	-0.30486	0.13499	-0.13499	-5.33503	155.232	-155.232	-29.5682	-31.7834	29.0765	32.2751	80.2685	30.5051	-110.774	-3.92865	2.24104	1.68762	36.2051	-4.64199	-31.5631	23.9302	-4.5368	-19.3934	8.58708	-8.58708	-339.38	44.35	9.15	27.29	0.88	9.68	6.19	2.45
1031	-0.39525	0.39525	0.09675	0.21808	-0.46774	0.15292	0.99051	-0.24254	-0.74796	0.47114	-0.01706	-0.45408	0.52098	0.41943	-0.94041	0.26688	0.52091	-0.78779	0.58808	-0.58808	-6.25777	-34.2153	34.2153	8.3751	18.8784	-40.4908	13.2374	85.7449	-20.9962	-64.7487	40.7851	-1.47695	-39.3081	45.0995	36.3083	-81.4079	23.1028	45.0932	-68.1959	50.9084	-50.9084	-541.714	9.78	8.48	21.5	11.44	18.07	16.18	14.55
1033	0.89617	-0.89617	-1.86535	-0.41822	0.85828	1.42529	1.74999	-0.33634	-1.41365	-0.0854	-0.267	0.35241	-0.00643	-0.20291	0.20934	1.91034	-0.39669	-1.51365	0.60813	-0.60813	-6.34495	45.0708	-45.0708	-93.8134	-21.0335	43.1653	71.6816	88.0119	-16.9154	-71.0964	-4.29522	-13.4282	17.7234	-0.323552	-10.2049	10.5284	96.0759	-19.9506	-76.1254	30.5844	-30.5844	-319.105	12.88	23.64	22.73	4.45	2.96	24.6	8.74
1034	0.81585	-0.81585	-0.24539	0.16565	0.15271	-0.07297	1.38305	-0.45188	-0.93117	0.9769	-0.07797	-0.89893	0.02034	0.0674	-0.08774	-0.09049	0.19568	-0.10519	0.34516	-0.34516	-7.05057	77.3935	-77.3935	-23.2786	15.7142	14.4863	-6.92192	131.199	-42.8662	-88.3327	92.6711	-7.39655	-85.2746	1.92994	6.39338	-8.32332	-8.5843	18.5629	-9.97856	32.7424	-32.7424	-668.831	22.11	5.57	31.36	25.42	2.1	4.08	9.35
1035	1.00041	-1.00041	-2.75763	0.12952	1.07192	1.55618	1.98729	0.61122	-2.59852	0.57186	0.12296	-0.69482	1.74199	0.04747	-1.78947	0.71867	0.69554	-1.41421	0.30066	-0.30066	-6.14968	37.9914	-37.9914	-104.723	4.91869	40.7071	59.0974	75.4691	23.2117	-98.6809	21.7168	4.66967	-26.3865	66.1536	1.80287	-67.9565	27.2919	26.4139	-53.7058	11.4178	-11.4178	-233.539	10.85	23.4	24.88	6.87	19.16	11.57	3.26
1036	2.09617	-2.09617	-0.11449	0.27961	-0.18252	0.0174	-0.63319	0.22851	0.40468	0.2404	-0.16561	-0.07479	0.8091	-0.74516	-0.06394	0.53513	0.34128	-0.87641	-0.01456	0.01456	-5.42493	161.363	-161.363	-8.81357	21.5246	-14.0503	1.33925	-48.743	17.5906	31.1524	18.506	-12.749	-5.75702	62.2849	-57.3624	-4.92248	41.1942	26.272	-67.4662	-1.1206	1.1206	-417.612	46.1	5.08	11.41	4.46	17.09	15.52	0.32
1038	0.14809	-0.14809	-2.39291	-0.15693	0.74354	1.8063	1.95559	0.71681	-2.6724	-0.30777	0.15389	0.15388	0.67596	0.28884	-0.9648	-0.42152	0.31736	0.10415	0.71296	-0.71296	-7.24087	7.74159	-7.74159	-125.09	-8.20378	38.8691	94.425	102.229	37.4714	-139.701	-16.0887	8.04449	8.04417	35.3362	15.0991	-50.4353	-22.035	16.5904	5.44455	37.2705	-37.2705	-378.52	2.21	31.36	34.56	3.45	12.25	5.52	10.65
1039	0.55655	-0.55655	-2.15728	-1.37825	0.80847	2.72706	0.68396	0.75602	-1.43999	0.6239	-0.15008	-0.47382	0.8633	0.0508	-0.9141	0.64638	-0.03266	-0.61373	-0.05398	0.05398	-5.14602	31.3255	-31.3255	-121.423	-77.5754	45.5053	153.493	38.4972	42.5531	-81.0503	35.1162	-8.44717	-26.669	48.5911	2.85929	-51.4504	36.3819	-1.83807	-34.5439	-3.03814	3.03814	-289.645	8.95	39.27	17.66	8.83	14.29	10.13	0.87
1040	0.56464	-0.56464	-1.55976	-1.33119	0.74568	2.14527	0.93353	-0.02167	-0.91186	0.97793	-0.82356	-0.15437	0.8832	0.32452	-1.20772	-0.26378	-0.48963	0.7534	0.18267	-0.18267	-0.59602	32.449	-32.449	-89.6381	-76.5023	42.8537	123.287	53.6491	-1.24524	-52.4038	56.2007	-47.3294	-8.87128	50.7566	18.6499	-69.4065	-15.1591	-28.1383	43.2974	10.4977	-10.4977	-34.2524	9.27	30.42	15.15	14.79	17.17	10.21	3
1041	0.21809	-0.21809	0.82945	-0.25163	0.43702	-1.01485	-0.22641	-0.23455	0.46095	0.78853	0.14074	-0.92928	-0.05614	0.76518	-0.70905	0.74464	0.61959	-1.36423	0.47758	-0.47758	-5.84776	16.5362	-16.5362	62.8914	-19.0792	33.1364	-76.9486	-17.1668	-17.7839	34.9507	59.7886	10.6716	-70.4603	-4.25631	58.0183	-53.762	56.4606	46.9791	-103.44	36.2117	-36.2117	-443.392	4.72	19.98	7.53	18.61	15.97	22.84	10.35
1042	-0.03748	0.03748	-1.2415	-0.54455	0.83454	0.9515	2.89617	-0.55448	-2.34169	0.14704	-0.15189	0.00484	1.03703	0.10672	-1.14375	0.35132	0.56265	-0.91397	0.24299	-0.24299	-6.13021	-2.19577	2.19577	-72.7352	-31.9032	48.8931	55.7453	169.677	-32.485	-137.192	8.61475	-8.89854	0.283792	60.7562	6.25255	-67.0087	20.5826	32.9636	-53.5462	14.2357	-14.2357	-359.148	0.63	18.35	43.84	2.5	18.25	12.36	4.07
1043	0.55472	-0.55472	-1.37705	-0.56686	0.25287	1.69104	1.1668	0.34665	-1.51346	0.01831	0.05342	-0.07173	0.92325	0.01163	-0.93488	2.45392	-0.23325	-2.22067	0.46686	-0.46686	-4.58124	26.8734	-26.8734	-66.7113	-27.4616	12.2504	81.9226	56.5258	16.7936	-73.3194	0.886957	2.58803	-3.47499	44.7267	0.563653	-45.2903	118.88	-11.2998	-107.58	22.6169	-22.6169	-221.938	7.68	21.23	18.55	0.87	12.86	32.35	6.46
1044	-0.01777	0.01777	0.41109	0.26432	-0.23555	-0.43986	0.66935	0.40976	-1.07911	-0.40318	0.77739	-0.37421	0.55697	-0.05036	-0.50661	-0.1738	1.34821	-1.17441	0.0444	-0.0444	-7.97218	-1.66066	1.66066	38.4166	24.701	-22.0121	-41.1056	62.5515	38.2928	-100.844	-37.6777	72.6479	-34.9701	52.05	-4.70634	-47.3436	-16.2422	125.992	-109.75	4.14958	-4.14958	-745.01	0.47	11.36	23.34	15.76	14.2	33.68	1.19
1045	0.86486	-0.86486	-0.69823	0.10124	0.28082	0.31618	2.83786	-0.66857	-2.16929	-0.37251	-0.20079	0.5733	0.60305	-0.222	-0.38105	0.30652	0.3709	-0.67742	0.13753	-0.13753	-7.02075	55.0138	-55.0138	-44.4144	6.43973	17.8628	20.1119	180.516	-42.5279	-137.988	-23.6953	-12.7723	36.4676	38.36	-14.1215	-24.2385	19.498	23.593	-43.0909	8.74811	-8.74811	-446.589	15.72	9.22	45.5	8.59	8.94	9.53	2.5
1046	0.5531	-0.5531	-1.0244	-0.64819	0.77932	0.89327	1.5721	-0.06347	-1.50863	1.59555	-0.19143	-1.40412	1.24334	0.08351	-1.32685	1.21652	-0.04994	-1.16658	0.54637	-0.54637	-5.41716	25.5551	-25.5551	-47.3311	-29.9489	36.0074	41.2726	72.6368	-2.9324	-69.7044	73.7201	-8.84476	-64.8754	57.4469	3.85865	-61.3056	56.208	-2.30762	-53.9004	25.2444	-25.2444	-250.293	7.3	12.66	20.33	19.8	16.96	15.73	7.21
1047	0.08922	-0.08922	-1.57823	0.17185	0.09439	1.31198	1.21152	-0.12602	-1.0855	-0.5693	-0.0742	0.64351	0.79089	0.17083	-0.96172	1.34366	0.41253	-1.75619	0.78855	-0.78855	0.54595	4.80134	-4.80134	-84.929	9.24788	5.07961	70.6015	65.1951	-6.78142	-58.4137	-30.6358	-3.99315	34.6289	42.56	9.19269	-51.7527	72.3064	22.1993	-94.5058	42.4342	-42.4342	29.3792	1.37	22.22	17.66	9.32	13.47	23.83	12.12
1048	-0.18078	0.18078	-2.09098	-0.99268	1.0206	2.06306	1.29374	0.03562	-1.32936	-0.37855	-0.25928	0.63782	-0.82908	-0.14002	0.9691	1.34346	0.36699	-1.71045	0.26738	-0.26738	-7.92704	-9.34487	9.34487	-108.085	-51.3132	52.7563	106.642	66.875	1.84137	-68.7163	-19.5676	-13.4024	32.9699	-42.8564	-7.23776	50.0942	69.4454	18.9702	-88.4156	13.8212	-13.8212	-409.76	2.67	30.68	19.37	7.51	13.28	22.55	3.95
1050	1.14367	-1.14367	-2.22825	0.08801	0.89496	1.24528	1.35829	0.49545	-1.85373	0.85982	-0.31063	-0.54919	2.13613	0.30423	-2.44036	1.20845	-0.10827	-1.10018	0.26872	-0.26872	-4.95483	44.9646	-44.9646	-87.6059	3.46019	35.1864	48.9593	53.4024	19.479	-72.8813	33.8047	-12.2126	-21.592	83.9842	11.961	-95.9452	47.5115	-4.25692	-43.2546	10.5649	-10.5649	-194.804	12.85	19.51	18.04	7.91	25.7	12.97	3.02
1051	2.56028	-2.56028	-1.41631	-0.14241	0.73641	0.82231	1.08941	0.44549	-1.5349	0.19619	-0.0151	-0.18108	1.02249	0.20114	-1.22363	0.00342	-0.04246	0.03903	-0.11409	0.11409	-5.96367	138.752	-138.752	-76.7557	-7.71771	39.9092	44.5642	59.0396	24.1431	-83.1827	10.6321	-0.818592	-9.8135	55.4128	10.9007	-66.3134	0.185553	-2.30101	2.11546	-6.18292	6.18292	-323.196	39.64	17.33	20.32	2.92	17.39	0.63	1.77
1052	-0.24863	0.24863	-0.15213	-0.66226	1.09997	-0.28558	2.16122	-0.23725	-1.92397	-0.16076	0.04297	0.11779	-0.04578	0.14123	-0.09545	1.74023	-0.13284	-1.6074	0.56416	-0.56416	-6.4755	-15.3529	15.3529	-9.3943	-40.8954	67.9243	-17.6346	133.457	-14.6503	-118.807	-9.92727	2.65373	7.27354	-2.8267	8.72093	-5.89423	107.461	-8.2027	-99.2582	34.8376	-34.8376	-399.868	4.39	15.55	36.04	2.46	2.09	29.53	9.95
1053	0.47806	-0.47806	-2.61194	-1.09196	1.35359	2.35032	1.70773	-0.00218	-1.70555	0.13711	-0.09684	-0.04027	1.4337	-0.18519	-1.24852	2.00448	-0.13324	-1.87124	0.59918	-0.59918	2.01671	19.319	-19.319	-105.552	-44.1274	54.7001	94.9792	69.0115	-0.0882659	-68.9232	5.54096	-3.9136	-1.62737	57.9377	-7.48359	-50.4541	81.0034	-5.38442	-75.619	24.2138	-24.2138	81.4979	5.52	28.65	19.7	1.35	15.48	22.37	6.92
1054	1.58566	-1.58566	-0.55725	0.54838	0.12743	-0.11856	0.2907	0.6869	-0.9776	0.89589	0.03884	-0.93474	0.47639	0.75746	-1.23385	-1.0269	0.48108	0.54582	-0.48	0.48	-6.71293	90.2694	-90.2694	-31.7234	31.2184	7.2543	-6.74927	16.5489	39.1044	-55.6533	51.0018	2.21133	-53.2132	27.1201	43.1213	-70.2413	-58.4598	27.3871	31.0728	-27.3258	27.3258	-382.157	25.79	8.99	13.54	14.89	16.19	12.79	7.81
1055	0.24563	-0.24563	-1.03241	0.49213	0.92309	-0.38281	-0.16182	-0.69218	0.854	1.09968	-0.02384	-1.07584	-0.36505	0.38814	-0.02309	-0.91969	0.14252	0.77717	-0.1249	0.1249	-5.74033	19.3884	-19.3884	-81.4914	38.8453	72.8622	-30.2161	-12.7729	-54.6354	67.4083	86.8006	-1.88137	-84.9192	-28.8142	30.6368	-1.82261	-72.5937	11.2499	61.3438	-9.85876	9.85876	-453.101	5.54	22.05	17.43	24.53	8.49	19.13	2.82
1056	0.89317	-0.89317	-0.51367	-0.57121	0.12819	0.9567	1.754	-0.5402	-1.2138	0.34225	-0.40834	0.06609	-1.11608	0.57194	0.54414	0.42225	0.37319	-0.79544	-0.1888	0.1888	-6.84619	60.6072	-60.6072	-34.8559	-38.7602	8.69854	64.9176	119.02	-36.656	-82.3636	23.2238	-27.7083	4.48452	-75.7326	38.8094	36.9232	28.652	25.3234	-53.9754	-12.8115	12.8115	-464.556	17.32	14.81	28.77	7.28	16.36	11.8	3.66
1057	2.50971	-2.50971	-1.64724	-0.33378	0.89945	1.08158	1.43795	0.119	-1.55695	-0.1547	0.06834	0.08636	-0.26355	0.52305	-0.2595	-0.08855	0.02081	0.06774	0.10902	-0.10902	-5.85499	144.65	-144.65	-94.941	-19.238	51.8408	62.3382	82.878	6.85862	-89.7367	-8.91625	3.93862	4.97763	-15.1901	30.1469	-14.9568	-5.10349	1.19913	3.90437	6.2833	-6.2833	-337.46	41.33	22.47	24.66	1.98	6.48	1.29	1.8
1058	1.07952	-1.07952	-1.57111	-0.78585	0.89638	1.46058	1.52694	0.15068	-1.67762	-0.54748	-0.22563	0.77311	0.64124	0.14318	-0.78442	1.5574	-0.21335	-1.34405	0.62223	-0.62223	5.04561	49.4305	-49.4305	-71.9396	-35.9832	41.0443	66.8785	69.9175	6.89928	-76.8167	-25.0686	-10.3316	35.4002	29.3618	6.55613	-35.9179	71.3122	-9.7692	-61.543	28.4914	-28.4914	231.034	14.12	19.83	20.96	8.64	9.33	18.98	8.14
1059	0.65419	-0.65419	0.58508	0.61614	-0.42093	-0.78029	-0.53859	0.37932	0.15927	0.82471	-0.41584	-0.40887	0.60418	0.06846	-0.67264	0.17683	0.30078	-0.47761	-0.76099	0.76099	-6.36993	54.2543	-54.2543	48.5231	51.0989	-34.9096	-64.7125	-44.6678	31.4585	13.2093	68.3963	-34.4869	-33.9093	50.107	5.67786	-55.7849	14.6651	24.9452	-39.6102	-63.1116	63.1116	-528.284	15.5	16.54	10.88	14.7	15.13	9.22	18.03
1060	-0.11716	0.11716	-0.68972	-0.40889	0.37897	0.71963	1.50293	0.41288	-1.91581	-0.84244	-0.2702	1.11264	-0.15151	0.65275	-0.50124	1.58608	0.36647	-1.95255	1.00893	-1.00893	-6.23837	-5.97397	5.97397	-35.1691	-20.8496	19.3241	36.6947	76.6355	21.053	-97.6885	-42.9566	-13.7779	56.7345	-7.7256	33.2843	-25.5587	80.8756	18.6865	-99.5621	51.4462	-51.4462	-318.099	1.71	10.27	24.9	14.24	8.41	25.78	14.7
1061	0.17897	-0.17897	-1.00858	-0.59331	0.76241	0.83948	0.22045	-0.09446	-0.12599	0.92873	-0.54385	-0.38487	0.88026	-0.27027	-0.60999	2.05395	0.03346	-2.08741	0.24032	-0.24032	-5.20474	12.3586	-12.3586	-69.6443	-40.9695	52.6456	57.9681	15.2225	-6.52285	-8.69967	64.1304	-37.5541	-26.5763	60.7836	-18.6626	-42.121	141.83	2.31077	-144.14	16.5946	-16.5946	-359.398	3.53	18.23	3.42	14.53	14.7	40.85	4.74
1062	0.54705	-0.54705	-2.37512	-0.61195	1.16547	1.82161	0.1115	0.27676	-0.38826	0.00348	0.15762	-0.1611	1.45434	0.65065	-2.10499	0.26888	-0.04863	-0.22025	0.46112	-0.46112	-4.76681	34.0532	-34.0532	-147.847	-38.0931	72.5484	113.392	6.94084	17.2278	-24.1686	0.216595	9.81133	-10.0279	90.5301	40.5021	-131.032	16.7376	-3.02728	-13.7103	28.7042	-28.7042	-296.726	9.73	37.32	5.91	2.83	31.65	4.35	8.2
1063	1.69752	-1.69752	-2.18009	-0.0334	0.51423	1.69927	1.34898	0.82434	-2.17331	-0.14888	0.32668	-0.1778	0.55654	0.39493	-0.95147	0.20648	0.26936	-0.47585	0.14142	-0.14142	-6.76303	85.8743	-85.8743	-110.287	-1.68977	26.014	85.9627	68.2423	41.7017	-109.944	-7.53147	16.5261	-8.99463	28.1544	19.9787	-48.1331	10.4456	13.6266	-24.0722	7.15415	-7.15415	-342.13	24.54	28.04	25.46	3.65	10.9	5.39	2.04
1064	-0.39826	0.39826	0.4539	-0.3539	0.14978	-0.24978	0.13588	0.21344	-0.34932	-0.15482	-0.17496	0.32978	0.49919	0.02611	-0.5253	0.092	-0.35842	0.26642	-0.12572	0.12572	-6.63857	-60.9678	60.9678	69.4856	-54.177	22.9288	-38.2374	20.8013	32.6745	-53.4757	-23.7009	-26.7837	50.4846	76.4191	3.99729	-80.4164	14.0833	-54.8692	40.7859	-19.2464	19.2464	-1016.27	17.42	17.67	12.31	11.04	22.41	13.67	5.5
1065	0.62696	-0.62696	-2.36188	-0.95415	0.92348	2.39255	1.81232	0.31215	-2.12447	-1.12183	0.2626	0.85923	-0.18147	0.47776	-0.2963	0.25743	0.64249	-0.89992	0.29327	-0.29327	-7.69092	29.5952	-29.5952	-111.49	-45.0399	43.592	112.938	85.5489	14.7346	-100.284	-52.9551	12.396	40.5591	-8.56607	22.5524	-13.9864	12.1518	30.3283	-42.4801	13.8436	-13.8436	-363.043	8.46	32.06	26.55	13.36	5.22	10.4	3.96
1066	0.10201	-0.10201	-0.71958	-0.99017	0.36011	1.34964	1.30193	-0.11357	-1.18835	0.79466	-0.1174	-0.67726	-0.10596	-0.19087	0.29683	0.72678	0.39702	-1.1238	0.76837	-0.76837	-5.44352	6.87834	-6.87834	-48.5218	-66.7678	24.2822	91.0073	87.7897	-7.65827	-80.1315	53.5843	-7.91624	-45.6681	-7.1448	-12.8707	20.0155	49.0071	26.7713	-75.7784	51.8114	-51.8114	-367.06	1.97	22.54	23.99	14.18	4.7	17.83	14.8
1067	1.36731	-1.36731	-2.01851	-0.57818	0.69974	1.89695	2.37146	-0.08389	-2.28757	0.90128	-0.31261	-0.58867	0.56994	0.09325	-0.66319	-0.20855	0.34341	-0.13486	-0.51697	0.51697	-6.76433	61.2827	-61.2827	-90.4693	-25.9138	31.3621	85.021	106.288	-3.7598	-102.529	40.3954	-14.0113	-26.3841	25.5447	4.17931	-29.724	-9.34696	15.3915	-6.04457	-23.1705	23.1705	-303.176	17.51	25.07	29.83	9.54	7.9	3.53	6.62
1068	1.14728	-1.14728	-1.55205	-0.97116	0.57395	1.94925	3.00342	-0.19889	-2.80453	-0.1484	-0.11977	0.26817	-0.08434	0.17394	-0.0896	0.91556	-0.34142	-0.57414	0.27082	-0.27082	-6.5812	56.1006	-56.1006	-75.8934	-47.4883	28.0655	95.3162	146.864	-9.72559	-137.138	-7.2566	-5.85641	13.113	-4.12428	8.50556	-4.38127	44.7699	-16.6951	-28.0748	13.243	-13.243	-321.813	16.03	24.46	40.57	2.91	1.84	10.41	3.78
1069	1.05335	-1.05335	-1.80675	-1.02974	0.64636	2.19012	2.28568	0.12402	-2.40971	-0.21353	-0.07332	0.28685	0.41665	0.28516	-0.70181	1.74496	-0.12509	-1.61987	0.85894	-0.85894	-5.40969	42.1329	-42.1329	-72.2679	-41.1882	25.8538	87.6023	91.4246	4.96082	-96.3855	-8.54096	-2.93252	11.4735	16.6656	11.406	-28.0716	69.7963	-5.00331	-64.793	34.3565	-34.3565	-216.381	12.04	22.84	26.83	2.86	6.39	19.23	9.82
1070	2.11117	-2.11117	-0.43063	-0.58456	-0.09861	1.1138	-0.19849	0.27368	-0.07519	0.64654	-0.07207	-0.57447	0.3307	0.47437	-0.80508	0.64455	0.43113	-1.07568	0.20196	-0.20196	0.7141	134.134	-134.134	-27.3601	-37.1402	-6.26516	70.7654	-12.6112	17.3886	-4.77743	41.0783	-4.57911	-36.4992	21.0114	30.1394	-51.1508	40.9517	27.3923	-68.344	12.8315	-12.8315	45.3705	38.32	15.42	4.29	11.08	11.61	15.61	3.67
1071	1.04661	-1.04661	1.00357	0.2978	0.32067	-1.62204	-0.2271	-0.33667	0.56377	0.92309	-0.24444	-0.67864	-0.49204	0.11112	0.38092	-1.17016	-0.28011	1.45027	-0.07794	0.07794	-6.25184	67.3972	-67.3972	64.6255	19.1771	20.6501	-104.453	-14.624	-21.6803	36.3043	59.4429	-15.7411	-43.7017	-31.6853	7.15536	24.5299	-75.3533	-18.0381	93.3914	-5.01919	5.01919	-402.592	19.26	24.15	8.28	14.73	8.03	24.11	1.43
1073	-0.17304	0.17304	-0.37443	-1.09944	0.84654	0.62733	0.93319	-0.16044	-0.77275	-0.64961	0.25848	0.39113	0.78358	0.14492	-0.9285	1.15548	-0.34885	-0.80663	1.2788	-1.2788	-5.7072	-10.7473	10.7473	-23.2552	-68.2849	52.5775	38.9625	57.9593	-9.96449	-47.9948	-40.3465	16.0541	24.2924	48.6672	9.0011	-57.6683	71.7658	-21.6668	-50.099	79.4247	-79.4247	-354.468	3.07	17.27	15.14	9.23	15.19	17.41	22.69
1074	-0.18808	0.18808	-1.10306	-0.10869	0.82472	0.38703	1.76612	0.19322	-1.95934	0.13246	-0.42981	0.29735	0.64484	0.67857	-1.32341	0.11214	0.1826	-0.29474	0.85832	-0.85832	-7.94841	-12.0208	12.0208	-70.4988	-6.94676	52.7098	24.7357	112.876	12.3492	-125.226	8.46591	-27.4704	19.0044	41.2133	43.3687	-84.582	7.1669	11.6706	-18.8375	54.857	-54.857	-507.999	3.43	17.6	34.01	6.64	18.28	4.36	15.67
1075	0.29757	-0.29757	-0.20728	-0.20271	0.21068	0.19931	0.23554	-0.19242	-0.04312	-1.48025	-0.91414	2.39438	0.05131	0.05365	-0.10497	0.15471	0.04773	-0.20244	-0.03093	0.03093	-5.9349	35.3447	-35.3447	-24.6207	-24.0773	25.0245	23.6736	27.9767	-22.8554	-5.12126	-175.822	-108.58	284.402	6.09486	6.37288	-12.4677	18.3762	5.66953	-24.0457	-3.6734	3.6734	-704.94	10.1	7.09	7.26	65.75	2.69	6.06	1.05
1076	1.30948	-1.30948	-1.52325	-0.45145	0.41838	1.55633	0.68156	-0.39292	-0.28864	-0.38436	0.02278	0.36158	0.00118	0.43061	-0.43179	0.45493	0.07701	-0.53194	0.86595	-0.86595	-5.69408	82.5791	-82.5791	-96.0597	-28.4698	26.3839	98.1455	42.9808	-24.7786	-18.2022	-24.2385	1.4363	22.8022	0.0743072	27.1553	-27.2296	28.6889	4.85624	-33.5451	54.6087	-54.6087	-359.082	23.59	27.74	9.68	6.72	7.77	8.89	15.6
1077	-0.15638	0.15638	-0.65713	-0.58635	0.5288	0.71468	2.59259	-0.1333	-2.45929	0.33825	0.36481	-0.70306	0.01815	0.16216	-0.18031	0.96476	-0.33026	-0.63449	0.47392	-0.47392	-6.47023	-10.2364	10.2364	-43.0145	-38.3813	34.6144	46.7814	169.706	-8.7257	-160.98	22.1411	23.8799	-46.021	1.18802	10.6146	-11.8026	63.1511	-21.6185	-41.5327	31.0217	-31.0217	-423.529	2.92	12.83	47.24	9.99	3.2	14.95	8.86
1078	1.71987	-1.71987	-1.56904	-0.19859	0.33227	1.43537	0.98425	0.27103	-1.25529	0.63706	-0.0585	-0.57855	-0.5798	0.07466	0.50514	-0.82203	0.51429	0.30774	-0.43135	0.43135	-6.66291	91.321	-91.321	-83.3126	-10.5449	17.6426	76.2149	52.2615	14.3913	-66.6528	33.8262	-3.1063	-30.7199	-30.7859	3.96404	26.8218	-43.6476	27.3074	16.3403	-22.9038	22.9038	-353.785	26.09	22.79	16.99	9.22	8.23	10.14	6.54
1079	0.88018	-0.88018	-1.74898	0.41002	0.64528	0.69369	0.85218	0.77816	-1.63035	0.36253	-0.04259	-0.31994	2.02205	0.43695	-2.459	0.70291	-0.03221	-0.6707	0.213	-0.213	-5.57045	45.1416	-45.1416	-89.7002	21.0285	33.0945	35.5771	43.706	39.9096	-83.6156	18.5932	-2.18445	-16.4087	103.705	22.4101	-126.115	36.0502	-1.65212	-34.3981	10.9241	-10.9241	-285.692	12.9	17.9	18.19	5	32.83	10.06	3.12
1080	1.67648	-1.67648	-2.15862	-0.29233	0.59054	1.86041	0.31611	0.25471	-0.57082	-0.40396	-0.00395	0.40791	-0.43987	0.03426	0.40561	-0.54844	0.44115	0.10729	-0.1677	0.1677	-6.65688	104.395	-104.395	-134.418	-18.2035	36.773	115.849	19.6843	15.8612	-35.5455	-25.1551	-0.245762	25.4009	-27.391	2.13353	25.2575	-34.1517	27.4706	6.68114	-10.4426	10.4426	-414.528	29.83	35.75	7.89	7.22	7.52	8.8	2.98
1081	-0.18	0.18	-1.29602	-0.79782	0.61737	1.47647	1.69972	-0.25211	-1.44761	0.49623	-0.12638	-0.36985	1.94583	0.11837	-2.0642	0.8976	-0.25341	-0.64419	0.59824	-0.59824	1.55561	-9.06866	9.06866	-65.2944	-40.195	31.1035	74.3859	85.6333	-12.7016	-72.9318	25.0005	-6.36715	-18.6334	98.0323	5.96351	-103.996	45.2217	-12.7671	-32.4546	30.1396	-30.1396	78.3726	2.59	19.95	22.65	6.23	28.86	11.1	8.61
1082	-0.03707	0.03707	-1.05703	-0.4426	0.4766	1.02303	1.44316	-0.57445	-0.86871	-0.00408	-0.41243	0.41651	0.93273	0.04834	-0.98107	-0.06381	-0.26593	0.32974	0.19307	-0.19307	-6.65592	-3.16798	3.16798	-90.3376	-37.8266	40.732	87.4322	123.337	-49.0942	-74.2431	-0.348908	-35.248	35.5969	79.7146	4.13091	-83.8455	-5.45384	-22.7273	28.1811	16.5001	-16.5001	-568.84	0.91	25.4	28.23	10.12	23.37	7.27	4.71
1083	0.51399	-0.51399	-1.45848	-0.35829	0.57427	1.2425	1.56097	-0.13444	-1.42653	0.4259	-0.16354	-0.26236	-0.66549	0.33913	0.32636	0.40778	0.33835	-0.74613	1.40865	-1.40865	-5.84659	29.0613	-29.0613	-82.4627	-20.2578	32.4693	70.2512	88.2578	-7.60135	-80.6564	24.0806	-9.24671	-14.8339	-37.627	19.1746	18.4524	23.0562	19.1303	-42.1865	79.6452	-79.6452	-330.568	8.3	21.82	24.13	5.56	8.11	9.32	22.76
1084	0.22795	-0.22795	-2.48291	-1.01627	1.24353	2.25565	2.06762	0.49717	-2.56479	-0.31512	0.19369	0.12143	0.36359	-0.19538	-0.16821	1.87369	-0.00227	-1.87142	0.47819	-0.47819	-6.26591	10.2309	-10.2309	-111.44	-45.6132	55.8133	101.24	92.8008	22.3144	-115.115	-14.1437	8.69349	5.4502	16.319	-8.76944	-7.54961	84.0965	-0.101839	-83.9947	21.4624	-21.4624	-281.232	2.92	30.38	29.7	3.26	3.58	24.01	6.13
1085	2.04982	-2.04982	-1.95401	-0.07818	0.64405	1.38814	1.59779	0.17688	-1.77467	0.85267	-0.04772	-0.80495	0.3334	0.13996	-0.47336	-0.08623	0.3654	-0.27917	0.15745	-0.15745	-5.39669	100.777	-100.777	-96.0665	-3.84382	31.664	68.2462	78.5537	8.69608	-87.2498	41.9205	-2.34601	-39.5745	16.3914	6.88103	-23.2724	-4.23952	17.9646	-13.7251	7.74068	-7.74068	-265.322	28.79	23.47	23.69	11.64	5.67	4.53	2.21
1087	1.78568	-1.78568	-0.75059	0.13454	0.12525	0.4908	0.50305	-0.59953	0.09648	1.37159	-0.57611	-0.79548	0.33533	0.31723	-0.65256	0.16509	0.47933	-0.64442	0.39584	-0.39584	-4.50489	113.782	-113.782	-47.8267	8.57252	7.98092	31.2733	32.054	-38.2014	6.14742	87.3964	-36.7093	-50.6872	21.367	20.2136	-41.5806	10.5196	30.5423	-41.0619	25.2225	-25.2225	-287.048	32.51	11.3	10.04	19.73	8.99	10.23	7.21
1088	-0.37993	0.37993	-0.11749	-0.54424	-0.00948	0.67121	-0.4527	0.07021	0.38248	0.55606	-0.3201	-0.23597	0.99805	0.08216	-1.08021	0.52994	-0.43687	-0.09307	0.64624	-0.64624	4.2758	-33.1439	33.1439	-10.2493	-47.4772	-0.827258	58.5538	-39.4914	6.12509	33.3663	48.5088	-27.9241	-20.5847	87.0659	7.16709	-94.233	46.2294	-38.1108	-8.11861	56.3757	-56.3757	373.003	9.47	15.15	10.41	10.92	25.9	12.05	16.11
1089	-0.7316	0.7316	-1.40453	-0.25419	0.86896	0.78976	2.85416	0.01181	-2.86597	-0.53588	0.14988	0.386	0.81771	-0.04923	-0.76849	0.63771	0.23858	-0.87629	0.05889	-0.05889	-8.48213	-37.6649	37.6649	-72.3097	-13.0866	44.7368	40.6595	146.941	0.608146	-147.549	-27.5887	7.71639	19.8723	42.0984	-2.53432	-39.5641	32.8314	12.2828	-45.1142	3.03199	-3.03199	-436.687	10.76	16.72	42.07	6.78	11.67	11.14	0.87
1090	1.03618	-1.03618	-1.34259	-0.37078	0.63954	1.07383	2.18964	-0.03273	-2.15692	0.23983	0.13479	-0.37462	2.11055	0.03777	-2.14832	0.01007	0.94841	-0.95847	0.37943	-0.37943	-6.26044	44.2963	-44.2963	-57.3952	-15.8508	27.3402	45.9058	93.6066	-1.39907	-92.2075	10.2525	5.76218	-16.0147	90.2254	1.61453	-91.84	0.430335	40.5441	-40.9744	16.2206	-16.2206	-267.632	12.66	14.76	26.54	3.75	26.01	11.65	4.63
1092	0.66056	-0.66056	-0.72297	-0.45209	0.48812	0.68693	0.27218	0.08375	-0.35593	0.52922	-0.05177	-0.47745	0.94354	-0.00887	-0.93467	0.65819	-0.15032	-0.50787	0.18997	-0.18997	7.70525	59.3574	-59.3574	-64.9648	-40.6238	43.862	61.7265	24.4577	7.52554	-31.9832	47.555	-4.65177	-42.9032	84.7852	-0.797122	-83.9881	59.1441	-13.5071	-45.6369	17.0703	-17.0703	692.384	16.96	18.1	8.06	12.92	24.11	14.97	4.88
1093	0.228	-0.228	-1.48755	-0.40831	0.70646	1.18941	1.33226	0.06647	-1.39873	-1.08534	-0.30049	1.38584	-0.09376	0.55653	-0.46277	2.34122	-0.14854	-2.19268	0.04386	-0.04386	-5.95493	11.4196	-11.4196	-74.505	-20.4506	35.3833	59.5723	66.727	3.32911	-70.0561	-54.36	-15.0504	69.4105	-4.69587	27.8742	-23.1784	117.261	-7.4395	-109.822	2.19698	-2.19698	-298.257	3.26	19.15	19.54	17.68	7.29	32.44	0.63
1094	0.39234	-0.39234	-2.07568	0.24497	0.67503	1.15567	2.37724	-0.00484	-2.3724	0.24388	-0.21882	-0.02506	1.18603	0.40545	-1.59148	1.03645	0.62036	-1.65681	0.59474	-0.59474	-6.77084	17.2854	-17.2854	-91.4473	10.7927	29.7397	50.9149	104.733	-0.213147	-104.52	10.7446	-9.64062	-1.10401	52.2525	17.8629	-70.1154	45.6624	27.331	-72.9933	26.2025	-26.2025	-298.3	4.94	20.34	29.89	2.91	17.48	16.95	7.49
1095	-0.22813	0.22813	-0.80627	-0.60104	0.94056	0.46676	0.82026	0.19501	-1.01527	0.80406	-0.58237	-0.22168	0.78138	0.27366	-1.05503	0.96917	0.55453	-1.5237	0.05659	-0.05659	-6.05419	-16.1838	16.1838	-57.1966	-42.638	66.7229	33.1117	58.1892	13.8338	-72.023	57.0396	-41.3134	-15.7262	55.4308	19.4131	-74.8439	68.7525	39.3384	-108.091	4.01464	-4.01464	-429.483	4.62	17.7	18.6	14.05	18.61	25.26	1.15
1096	-0.06433	0.06433	-1.181	-0.52762	0.81555	0.89307	1.34823	0.36502	-1.71325	-0.37405	0.3433	0.03075	0.79297	0.3873	-1.18027	1.5601	-0.06894	-1.49116	0.45462	-0.45462	-6.14808	-3.77931	3.77931	-69.3814	-30.9965	47.9119	52.466	79.2059	21.4444	-100.65	-21.9746	20.1681	1.80648	46.5853	22.753	-69.3383	91.6528	-4.04992	-87.6029	26.7079	-26.7079	-361.188	1.08	17.41	25.69	6.02	16.56	25.61	7.63
1097	0.45338	-0.45338	0.44989	0.60203	-0.34243	-0.70949	0.02586	-0.6039	0.57804	0.04206	-0.49586	0.45379	-1.32821	0.21259	1.11561	-0.83732	0.47338	0.36394	0.01136	-0.01136	-6.92099	39.0506	-39.0506	38.7497	51.8533	-29.4937	-61.1093	2.22693	-52.0146	49.7877	3.62308	-42.709	39.0859	-114.4	18.3109	96.0895	-72.1196	40.7726	31.347	0.978409	-0.978409	-596.115	11.16	16.14	14.54	11.68	30.07	16.13	0.28
1098	1.57367	-1.57367	-1.84351	-0.21587	0.32588	1.7335	0.84178	-0.15339	-0.6884	0.06083	-0.33832	0.27749	0.71895	-0.48162	-0.23733	0.9377	-0.55989	-0.37781	0.31725	-0.31725	-4.96523	90.2705	-90.2705	-105.749	-12.3828	18.6936	99.4384	48.2871	-8.79874	-39.4883	3.48911	-19.4068	15.9177	41.2411	-27.6272	-13.614	53.789	-32.117	-21.672	18.1986	-18.1986	-284.82	25.79	29.31	12.54	5.05	9.84	12.27	5.2
1099	-0.30794	0.30794	-1.63038	-0.13681	0.47296	1.29422	2.03691	0.4733	-2.51021	-0.26962	0.74879	-0.47916	0.32196	0.6065	-0.92846	1.01056	0.56935	-1.57991	0.22156	-0.22156	-7.71768	-15.5253	15.5253	-82.1994	-6.8975	23.8456	65.2513	102.696	23.8627	-126.558	-13.5936	37.7518	-24.1582	16.2323	30.5784	-46.8107	50.9497	28.7051	-79.6548	11.1706	-11.1706	-389.105	4.44	21.06	32.75	8.84	11.06	18.66	3.19
1100	0.7026	-0.7026	-2.11559	-0.09164	0.55021	1.65702	2.07572	0.31216	-2.38788	-0.451	0.22459	0.2264	1.44176	0.6333	-2.07506	0.02274	0.21979	-0.24252	-0.21199	0.21199	-6.72837	33.4076	-33.4076	-100.592	-4.35732	26.1613	78.7882	98.6965	14.8427	-113.539	-21.4441	10.6789	10.7651	68.5528	30.1123	-98.6651	1.08115	10.4505	-11.5316	-10.0797	10.0797	-319.922	9.55	25.63	30.32	4.6	23.89	3.14	2.88
1101	0.27104	-0.27104	-0.24153	0.25097	0.09436	-0.10381	-0.55359	-0.23277	0.78635	1.013	-0.31583	-0.69717	0.51805	0.26957	-0.78762	-0.19317	-0.21102	0.40419	-0.20609	0.20609	5.42229	29.5628	-29.5628	-26.3439	27.3742	10.2922	-11.3225	-60.3812	-25.3884	85.7696	110.49	-34.4484	-76.0419	56.5054	29.4025	-85.9079	-21.0699	-23.0163	44.0862	-22.4787	22.4787	591.425	8.45	7.67	20.88	26.65	20.34	9.59	6.42
1102	0.87847	-0.87847	-0.31734	-0.69541	0.1938	0.81895	0.61477	0.05205	-0.66682	0.86469	-0.40115	-0.46355	1.63897	-0.6102	-1.02876	0.02747	-0.22118	0.19371	-0.86201	0.86201	-5.12232	57.5355	-57.5355	-20.7843	-45.5462	12.6929	53.6376	40.265	3.40874	-43.6737	56.6334	-26.2732	-30.3602	107.345	-39.9656	-67.3794	1.7994	-14.4863	12.6869	-56.4576	56.4576	-335.489	16.44	14.17	11.99	12.43	24.96	3.88	16.13
1103	0.08952	-0.08952	-1.79061	-0.36128	0.71262	1.43926	1.9731	-0.27303	-1.70007	0.60717	0.06517	-0.67234	1.14975	0.71565	-1.86539	0.46586	0.45391	-0.91978	0.4424	-0.4424	-5.99619	4.59196	-4.59196	-91.8449	-18.5308	36.552	73.8237	101.206	-14.0043	-87.2013	31.1433	3.34272	-34.486	58.9735	36.7075	-95.681	23.8954	23.2823	-47.1777	22.6919	-22.6919	-307.561	1.31	23.67	26.92	9.38	22.09	10.15	6.48
1104	-0.71389	0.71389	-1.0768	0.22251	0.41009	0.4442	2.28291	0.37651	-2.65942	-0.80286	0.54461	0.25825	0.81496	0.36165	-1.17661	0.29613	0.35539	-0.65152	0.93482	-0.93482	-9.0146	-35.4247	35.4247	-53.4326	11.0413	20.3493	22.0419	113.282	18.6832	-131.965	-39.8392	27.0244	12.8149	40.4399	17.9456	-58.3855	14.6945	17.6351	-32.3296	46.3875	-46.3875	-447.321	10.12	10.78	35.04	9.55	14.12	7.14	13.25
1105	-0.09049	0.09049	-1.64958	-0.18489	0.53238	1.30208	0.48973	0.09247	-0.5822	-0.42053	0.13614	0.28439	0.89349	-0.42608	-0.46741	1.84674	-0.68445	-1.16229	0.17639	-0.17639	-5.97654	-6.57591	6.57591	-119.879	-13.4366	38.6899	94.6261	35.5902	6.72013	-42.3103	-30.5614	9.89386	20.6675	64.9323	-30.9642	-33.968	134.208	-49.7407	-84.4671	12.8191	-12.8191	-434.332	1.88	30.64	11.13	7.32	14.13	31.24	3.66
1106	1.19389	-1.19389	-0.74229	0.21407	0.52	0.00822	1.52843	0.05699	-1.58542	-0.58755	0.65803	-0.07048	-1.06885	0.1532	0.91566	0.07671	0.24243	-0.31913	0.69126	-0.69126	-7.67777	70.0046	-70.0046	-43.5246	12.5519	30.4909	0.481735	89.6207	3.34174	-92.9625	-34.4515	38.5841	-4.13261	-62.6731	8.98285	53.6903	4.4977	14.2149	-18.7126	40.5327	-40.5327	-450.193	20	10.57	26.08	10.43	16.62	4.7	11.58
1107	0.35962	-0.35962	-1.6991	-0.68412	0.71974	1.66348	3.46319	8e-05	-3.46327	0.26526	-0.21121	-0.05406	0.71063	0.03253	-0.74315	0.41405	0.32384	-0.73789	0.762	-0.762	-7.32645	16.1219	-16.1219	-76.1711	-30.6691	32.266	74.5742	155.256	0.00355812	-155.259	11.8918	-9.46847	-2.42335	31.8576	1.45818	-33.3158	18.5618	14.518	-33.0798	34.1606	-34.1606	-328.446	4.61	21.54	44.36	3.05	9.31	7.38	9.76
1108	0.22909	-0.22909	-0.03403	-0.185	0.3608	-0.14178	0.9573	-0.08387	-0.87343	0.37579	-0.16843	-0.20736	0.75546	0.47422	-1.22968	1.71005	-0.12616	-1.58389	0.97127	-0.97127	-6.10116	15.0726	-15.0726	-2.23873	-12.1715	23.7382	-9.32799	62.9834	-5.51808	-57.4653	24.7242	-11.0812	-13.643	49.7037	31.2003	-80.904	112.508	-8.3001	-104.208	63.9024	-63.9024	-401.412	4.31	5.13	17.21	5.48	18.66	30.96	18.26
1109	0.16779	-0.16779	-2.07877	-0.63239	0.8433	1.86786	1.3012	0.36829	-1.6695	0.82594	0.01707	-0.84302	0.62028	0.09517	-0.71544	2.42815	-0.37404	-2.05411	0.47131	-0.47131	-5.27139	7.48965	-7.48965	-92.7877	-28.2273	37.6415	83.3735	58.0802	16.4391	-74.5193	36.8665	0.762117	-37.6287	27.6866	4.24779	-31.9344	108.383	-16.6956	-91.6869	21.0373	-21.0373	-235.293	2.14	25.17	18.94	10.64	8.52	28.58	6.01
1110	1.16837	-1.16837	-0.47466	-0.41438	0.37518	0.51387	1.33841	0.15077	-1.48918	-0.12879	0.01716	0.11162	1.35189	0.73595	-2.08785	1.17618	0.27155	-1.44773	0.10575	-0.10575	0.59204	64.5588	-64.5588	-26.2276	-22.8971	20.7307	28.394	73.9548	8.33063	-82.2854	-7.1162	0.948431	6.16777	74.6996	40.6656	-115.365	64.9904	15.0048	-79.9952	5.84312	-5.84312	32.7134	18.45	7.8	22.32	1.9	27.15	20.71	1.67
1111	0.20453	-0.20453	-0.74137	-0.40262	0.33109	0.8129	3.59187	-0.78233	-2.80954	-0.27613	0.01827	0.25786	-0.06147	0.16813	-0.10665	0.28445	0.25139	-0.53584	0.23927	-0.23927	-7.93289	13.6712	-13.6712	-49.5555	-26.9123	22.1313	54.3366	240.09	-52.2931	-187.797	-18.4571	1.22109	17.236	-4.10913	11.2382	-7.12911	19.0133	16.8037	-35.817	15.9934	-15.9934	-530.257	3.91	14.84	61.13	5.1	2.62	7.83	4.57
1112	0.98096	-0.98096	-1.83254	-1.03969	1.11381	1.75841	1.88418	0.13114	-2.01532	0.26049	0.11124	-0.37173	1.71296	0.19874	-1.9117	0.75682	0.69957	-1.45639	0.7034	-0.7034	-5.66342	39.625	-39.625	-74.0239	-41.9971	44.9915	71.0295	76.1097	5.29744	-81.4072	10.5221	4.49363	-15.0158	69.1935	8.02801	-77.2215	30.5711	28.2583	-58.8294	28.4131	-28.4131	-228.769	11.32	20.72	22.5	3.65	20.92	12.77	8.12
1113	-0.51606	0.51606	0.32097	-0.06867	-0.27073	0.01843	-0.50469	0.6788	-0.17411	0.26124	-0.07259	-0.18865	1.08302	-0.29098	-0.79204	1.77772	-0.28101	-1.4967	0.17728	-0.17728	3.31275	-41.2316	41.2316	25.6448	-5.48681	-21.6303	1.47231	-40.3234	54.2341	-13.9106	20.8723	-5.79938	-15.0729	86.5306	-23.2486	-63.282	142.035	-22.4522	-119.583	14.164	-14.164	264.681	11.78	6.75	13.51	5.14	21.4	37.37	4.05
1114	0.15106	-0.15106	-0.73302	-0.73204	0.63483	0.83024	0.46321	-0.95725	0.49404	0.87927	-0.61092	-0.26834	0.30847	-0.26516	-0.04331	0.96924	-0.50318	-0.46606	0.47614	-0.47614	1.24983	13.5478	-13.5478	-65.7399	-65.6526	56.9337	74.4588	41.5424	-85.85	44.3077	78.8559	-54.7898	-24.0661	27.665	-23.781	-3.88397	86.9254	-45.1274	-41.798	42.7018	-42.7018	112.09	3.87	20.03	18.59	19.09	7.35	18.86	12.2
1115	0.44868	-0.44868	-1.70783	-0.12896	0.66782	1.16898	0.94756	0.28392	-1.23148	-0.34552	0.25546	0.09006	0.67993	-0.28516	-0.39476	0.64741	-0.16477	-0.48265	-0.39193	0.39193	-7.40391	32.9121	-32.9121	-125.276	-9.45968	48.9868	85.7488	69.5072	20.8267	-90.3338	-25.3455	18.7391	6.60646	49.8751	-20.9178	-28.9573	47.4903	-12.0862	-35.404	-28.7494	28.7494	-543.105	9.4	30.15	22.83	6.3	11.26	11.84	8.21
1116	0.27693	-0.27693	0.45718	0.53782	-0.40462	-0.59038	0.24403	-0.11145	-0.13258	0.13689	0.76487	-0.90176	-0.47919	-0.03888	0.51808	-0.61252	1.3749	-0.76237	0.22225	-0.22225	-7.07486	26.5388	-26.5388	43.8134	51.5409	-38.7758	-56.5785	23.386	-10.6806	-12.7054	13.1185	73.3001	-86.4187	-45.9228	-3.72635	49.6492	-58.7004	131.761	-73.061	21.2992	-21.2992	-678.01	7.58	15.45	5.16	22.82	13.65	29.26	6.09
1117	1.04603	-1.04603	-1.57149	-1.32137	0.67262	2.22024	2.03029	-0.28763	-1.74266	0.0281	-0.56518	0.53708	-0.06666	0.04874	0.01792	0.73553	-0.1233	-0.61223	-0.05067	0.05067	2.20675	59.4167	-59.4167	-89.2639	-75.0561	38.2062	126.114	115.325	-16.338	-98.9866	1.59609	-32.1033	30.5072	-3.78665	2.76881	1.01784	41.7795	-7.00382	-34.7757	-2.87833	2.87833	125.347	16.98	30.77	30.62	8.94	0.94	10.94	0.82
1118	0.98319	-0.98319	-1.76347	-0.07629	0.96505	0.87471	0.0683	-0.15674	0.08844	0.12267	-0.22119	0.09852	0.92772	-0.89638	-0.03134	0.02474	-0.08183	0.05709	0.35127	-0.35127	-0.78883	86.5756	-86.5756	-155.284	-6.71789	84.9784	77.023	6.01413	-13.802	7.78787	10.8019	-19.4768	8.67489	81.6909	-78.9309	-2.75996	2.17815	-7.20563	5.02748	30.9317	-30.9317	-69.4606	24.74	34.32	3.08	4.33	22.95	1.75	8.84
1119	1.8434	-1.8434	-0.69112	0.29445	-0.13361	0.53028	0.34543	-0.37346	0.02803	0.75137	-0.39062	-0.36075	0.01845	0.38446	-0.40291	-1.6174	0.55455	1.06285	0.18179	-0.18179	-6.04827	121.731	-121.731	-45.6389	19.4444	-8.82306	35.0176	22.8106	-24.6617	1.85107	49.6175	-25.7951	-23.8225	1.21867	25.3881	-26.6068	-106.807	36.6203	70.1864	12.0047	-12.0047	-399.403	34.78	11.52	6.78	10.77	7.43	25.28	3.43
1120	1.57513	-1.57513	-1.29859	-0.86441	0.79591	1.36709	2.41555	0.06146	-2.47701	1.13263	-0.17181	-0.96082	0.95771	0.12736	-1.08507	-0.68668	0.04384	0.64284	-0.09069	0.09069	-0.70002	67.4135	-67.4135	-55.5779	-36.9958	34.064	58.5098	103.382	2.63055	-106.013	48.475	-7.35306	-41.1219	40.9889	5.45074	-46.4396	-29.3892	1.87646	27.5127	-3.88156	3.88156	-29.96	19.26	16.3	29.91	12.8	12.49	8.13	1.11
1121	1.43025	-1.43025	-0.68344	-0.65676	0.47076	0.86944	1.59484	-0.39747	-1.19737	1.05392	-0.49008	-0.56383	1.14521	0.02243	-1.16764	-0.94109	0.23448	0.70661	-0.08383	0.08383	-6.13999	77.3017	-77.3017	-36.9383	-35.4963	25.4435	46.991	86.1973	-21.4824	-64.7149	56.9616	-26.4878	-30.4738	61.8957	1.21221	-63.1079	-50.8637	12.6732	38.1904	-4.53097	4.53097	-331.852	22.09	11.99	21.56	12.49	17.86	12.72	1.29
1122	0.53884	-0.53884	-0.1295	-0.40152	-0.37272	0.90374	1.51557	-0.62251	-0.89306	-1.30427	0.16495	1.13931	-0.29944	-0.09584	0.39529	0.02856	-0.04563	0.01707	-0.03282	0.03282	-7.51262	46.7409	-46.7409	-11.2332	-34.8297	-32.331	78.3939	131.467	-53.9987	-77.4678	-113.137	14.3087	98.8286	-25.975	-8.31395	34.2889	2.47769	-3.95836	1.48067	-2.84723	2.84723	-651.675	13.35	16.17	29.85	30.28	8.61	0.92	0.81
1123	-0.55001	0.55001	0.53398	-0.6274	-0.07317	0.16659	0.99008	-0.85454	-0.13554	-0.08006	0.15466	-0.0746	-0.07376	0.77077	-0.69701	-0.57668	0.56641	0.01027	0.40327	-0.40327	0.60054	-49.626	49.626	48.1798	-56.6088	-6.60166	15.0307	89.3327	-77.1034	-12.2293	-7.22403	13.955	-6.73102	-6.65553	69.5452	-62.8897	-52.0324	51.1055	0.92694	36.3858	-36.3858	54.1857	14.18	14.97	23.78	3.03	18.92	14.73	10.4
1124	0.20103	-0.20103	-0.95778	0.10312	0.37381	0.48085	0.44574	-0.22225	-0.2235	-0.65708	-0.68908	1.34616	0.00342	-0.17906	0.17564	-0.67046	0.06889	0.60157	0.64368	-0.64368	-7.29718	18.8653	-18.8653	-89.8811	9.67692	35.0795	45.1247	41.8296	-20.8562	-20.9735	-61.6623	-64.6658	126.328	0.320621	-16.8033	16.4827	-62.9178	6.46442	56.4534	60.4047	-60.4047	-684.789	5.39	19.29	8.97	27.28	4.76	17.05	17.26
1125	1.47608	-1.47608	-2.24206	-0.99644	1.49676	1.74174	1.62022	0.13432	-1.75454	0.71564	-0.09659	-0.61904	0.55397	0.53539	-1.08936	0.69854	-0.11151	-0.58703	0.43147	-0.43147	3.2801	66.9327	-66.9327	-101.666	-45.1837	67.8703	78.9792	73.4689	6.09051	-79.5594	32.4504	-4.38004	-28.0704	25.1196	24.2772	-49.3968	31.6754	-5.05651	-26.6189	19.5648	-19.5648	148.736	19.12	25.81	21.86	8.65	10.65	8.33	5.59
1127	0.87645	-0.87645	-0.25496	-0.43614	0.57769	0.11342	-0.06617	0.20362	-0.13744	-1.28311	0.39007	0.89304	-0.10439	0.40997	-0.30559	-0.71153	0.02054	0.69099	0.59506	-0.59506	-7.07872	71.4046	-71.4046	-20.7719	-35.5325	47.0641	9.24039	-5.39106	16.5885	-11.1975	-104.534	31.7786	72.7557	-8.50437	33.4004	-24.896	-57.9683	1.67315	56.2952	48.4792	-48.4792	-576.702	20.4	11.8	3.97	25.33	8.33	16.32	13.85
1128	0.15313	-0.15313	-1.24883	-0.16243	0.90949	0.50176	1.74756	0.36086	-2.10843	0.26116	-0.14067	-0.12049	1.84208	0.42402	-2.2661	1.6309	0.34851	-1.97941	0.18211	-0.18211	-5.92183	7.24031	-7.24031	-59.0459	-7.67965	43.0017	23.7238	82.6264	17.062	-99.6884	12.3478	-6.65108	-5.69673	87.0952	20.0482	-107.143	77.1107	16.4778	-93.5884	8.61017	-8.61017	-279.99	2.07	14.58	26.04	2.71	27.75	24.39	2.46
1129	-0.1993	0.1993	-1.56044	-0.22972	0.54344	1.24672	1.02436	0.56499	-1.58935	-0.55139	-0.13512	0.6865	0.82935	-0.3277	-0.50165	2.18758	0.10596	-2.29354	-0.22433	0.22433	-5.87811	-10.475	10.475	-82.0167	-12.074	28.5633	65.5274	53.8401	29.6959	-83.536	-28.9808	-7.10184	36.0826	43.5905	-17.2241	-26.3665	114.979	5.56902	-120.548	-11.791	11.791	-308.954	2.99	21.08	19.63	9.29	9.99	33.65	3.37
1130	-0.00561	0.00561	-0.66342	-0.06172	0.4085	0.31664	-0.29748	0.56747	-0.26999	0.50255	-0.66626	0.16371	-0.05011	0.16918	-0.11907	0.22301	-0.30973	0.08672	0.12168	-0.12168	-6.55562	-0.939939	0.939939	-111.066	-10.332	68.3886	53.0093	-49.8018	95.0026	-45.2008	84.1336	-111.541	27.4076	-8.389	28.3237	-19.9347	37.3348	-51.8525	14.5177	20.3703	-20.3703	-1097.5	0.27	25.64	20.69	27.95	6.89	12.74	5.82
1131	0.77975	-0.77975	-0.72203	-0.80571	0.70788	0.81986	1.33426	-0.38192	-0.95234	-0.1018	-0.35902	0.46082	1.38373	-0.13671	-1.24702	0.34595	0.34094	-0.68689	0.36934	-0.36934	2.60113	51.0415	-51.0415	-47.2632	-52.7406	46.3369	53.6668	87.3387	-25	-62.3386	-6.66372	-23.5008	30.1646	90.5769	-8.94902	-81.6279	22.6455	22.3176	-44.9631	24.1767	-24.1767	170.266	14.58	15.2	21.38	7.67	24.6	9.66	6.91
1132	0.87543	-0.87543	-0.2513	-0.53406	0.60328	0.18208	0.5927	0.06371	-0.65641	0.26831	-0.03846	-0.22985	-0.19348	-0.56811	0.76159	-0.87711	0.67648	0.20062	0.85046	-0.85046	-7.07278	66.4665	-66.4665	-19.0802	-40.5481	45.8036	13.8247	45.0004	4.83717	-49.8375	20.3712	-2.91978	-17.4515	-14.69	-43.1334	57.8235	-66.5942	51.3618	15.2324	64.5708	-64.5708	-536.999	18.99	12.34	13.55	5.4	14.42	16.85	18.45
1133	0.17324	-0.17324	-1.30801	-0.74506	0.72111	1.33196	3.72366	-0.46764	-3.25602	-0.08463	0.03909	0.04554	0.62024	0.50207	-1.12232	0.39014	0.19801	-0.58815	0.41688	-0.41688	-7.06459	8.88354	-8.88354	-67.073	-38.2058	36.9776	68.3012	190.944	-23.9801	-166.964	-4.33982	2.00471	2.33512	31.8053	25.7455	-57.5508	20.0058	10.1536	-30.1594	21.377	-21.377	-362.263	2.54	19.34	51.13	0.95	12.77	7.17	6.11
1134	-0.39898	0.39898	-1.45054	-0.24152	0.62724	1.06481	0.33666	-0.19351	-0.14316	-0.54412	-0.07241	0.61653	0.37816	0.51854	-0.8967	2.24548	-0.41698	-1.8285	0.52872	-0.52872	-5.65748	-24.1789	24.1789	-87.9053	-14.6365	38.012	64.5297	20.4025	-11.7269	-8.67563	-32.9748	-4.38814	37.3629	22.9174	31.4245	-54.3419	136.08	-25.2697	-110.81	32.0416	-32.0416	-342.854	6.91	21.78	4.59	10.05	12.25	35.27	9.15
1135	0.23101	-0.23101	-0.44397	-0.47489	0.37927	0.53958	1.92209	-0.09454	-1.82755	0.31798	-0.02147	-0.29651	0.13558	0.07599	-0.21157	-0.10294	0.08966	0.01328	1.41949	-1.41949	-6.37356	17.5397	-17.5397	-33.7094	-36.0569	28.7973	40.9691	145.939	-7.17848	-138.761	24.1433	-1.63015	-22.5131	10.2946	5.7697	-16.0643	-7.81609	6.80761	1.00848	107.778	-107.778	-483.927	5.01	11	40.67	6.67	3.77	2.09	30.79
1136	0.0144	-0.0144	-1.18915	-0.43782	0.33339	1.29359	2.90699	-0.04289	-2.8641	-0.98418	-0.08998	1.07416	-0.07989	0.15465	-0.07476	0.18567	0.94726	-1.13292	0.04036	-0.04036	-8.76078	0.791389	-0.791389	-65.3565	-24.0629	18.3232	71.0961	159.77	-2.35729	-157.413	-54.0909	-4.94561	59.0365	-4.39077	8.49958	-4.10881	10.2044	52.0617	-62.2661	2.21834	-2.21834	-481.497	0.23	19.49	45.31	16.16	1.84	16.33	0.63
1138	2.0271	-2.0271	-1.76201	-0.36741	1.16564	0.96377	0.20197	0.05941	-0.26138	0.81542	-0.39819	-0.41723	0.35152	0.34413	-0.69566	0.74231	0.28189	-1.0242	0.47194	-0.47194	-5.20283	114.107	-114.107	-99.185	-20.6816	65.6151	54.2515	11.3691	3.34439	-14.7135	45.9009	-22.4147	-23.4863	19.7876	19.3716	-39.1591	41.7853	15.8676	-57.6529	26.5658	-26.5658	-292.872	32.6	23.54	3.73	9.91	8.42	14.21	7.59
1140	0.80865	-0.80865	-0.11527	-0.25436	0.25723	0.1124	1.37593	-0.43346	-0.94246	-0.02491	0.57956	-0.55465	-0.51822	0.60483	-0.08661	-0.47281	0.84803	-0.37523	0.89547	-0.89547	-6.82984	57.6645	-57.6645	-8.22019	-18.1385	18.3432	8.01553	98.117	-30.9102	-67.2068	-1.77663	41.3286	-39.5519	-36.954	43.1303	-6.17629	-33.7159	60.4731	-26.7572	63.8558	-63.8558	-487.034	16.48	5.21	23.62	11.55	11.44	13.46	18.24
1142	0.03655	-0.03655	-1.87924	-1.02028	0.60054	2.29898	2.37307	-0.44528	-1.92779	-0.29643	0.46674	-0.17031	-0.53565	0.27453	0.26112	0.94374	0.42494	-1.36868	0.13471	-0.13471	-6.93926	2.01347	-2.01347	-103.52	-56.2033	33.0814	126.642	130.723	-24.5286	-106.194	-16.3291	25.7108	-9.3817	-29.5071	15.1229	14.3842	51.9872	23.4081	-75.3953	7.42077	-7.42077	-382.257	0.58	32.88	33.85	6.01	6.38	18.2	2.12
1144	1.31295	-1.31295	-1.30936	-0.35548	0.82274	0.84211	1.15918	0.07971	-1.23889	-0.93416	-0.82322	1.75737	0.24332	0.32809	-0.5714	1.09326	-0.06755	-1.02571	-0.00723	0.00723	-5.65181	71.2458	-71.2458	-71.0513	-19.2898	44.6451	45.696	62.9017	4.32561	-67.2273	-50.6912	-44.671	95.3623	13.2035	17.8033	-31.0067	59.3247	-3.66571	-55.659	-0.392448	0.392448	-306.69	20.36	16.68	18.59	20.86	6.97	16.43	0.11
1146	0.56507	-0.56507	0.11941	-0.45583	-0.12156	0.45799	1.61022	0.49678	-2.10699	-0.56242	0.37554	0.18688	-0.12592	-0.03119	0.15711	0.20913	-0.03619	-0.17295	0.73682	-0.73682	-6.47695	44.756	-44.756	9.45745	-36.1041	-9.62802	36.2747	127.537	39.347	-166.883	-44.5465	29.7444	14.8021	-9.97368	-2.47016	12.4438	16.5642	-2.86605	-13.6982	58.3592	-58.3592	-513.004	12.79	10.34	42.06	10.61	3.2	4.32	16.67
1147	-0.25421	0.25421	-1.93583	-0.38769	0.7526	1.57092	1.28496	-0.03284	-1.25212	0.68503	0.37761	-1.06264	0.74163	-0.26066	-0.48096	1.24531	0.67689	-1.92219	0.41826	-0.41826	-0.94038	-13.1553	13.1553	-100.18	-20.063	38.9473	81.2952	66.4969	-1.69947	-64.7974	35.4505	19.5412	-54.9918	38.3792	-13.4893	-24.8899	64.4448	35.029	-99.4738	21.6452	-21.6452	-48.6649	3.76	25.92	18.76	12.92	9.04	23.42	6.18
1148	-0.01315	0.01315	-1.85433	-0.26483	0.68951	1.42964	2.81744	0.4359	-3.25335	-0.59392	0.34234	0.25158	1.81004	0.25028	-2.06032	0.28208	0.39133	-0.67341	0.14255	-0.14255	-7.38576	-0.592619	0.592619	-83.5414	-11.931	31.064	64.4084	126.932	19.6384	-146.571	-26.7575	15.4232	11.3343	81.5463	11.2758	-92.8221	12.7083	17.6301	-30.3384	6.42232	-6.42232	-332.745	0.17	21.14	39.07	6.03	24.91	6.85	1.83
1149	1.25202	-1.25202	-1.07441	-0.42076	0.71961	0.77555	-1.02177	0.89292	0.12885	0.04073	-0.25975	0.21902	0.42903	-0.03841	-0.39062	0.96663	0.14376	-1.11039	0.37669	-0.37669	-5.76841	84.2911	-84.2911	-72.3335	-28.3269	48.4471	52.2132	-68.7897	60.1147	8.67499	2.74232	-17.4875	14.7452	28.8838	-2.58601	-26.2977	65.077	9.67861	-74.7556	25.36	-25.36	-388.352	24.08	17.79	18.41	4.6	7.88	19.98	7.25
1150	-0.07007	0.07007	0.37565	0.55286	-0.18974	-0.73877	-0.46282	-0.03756	0.50038	1.50918	-0.1782	-1.33098	1.06044	0.38058	-1.44102	-1.41981	-0.15412	1.57393	-0.57881	0.57881	-5.39617	-4.12616	4.12616	22.1195	32.5542	-11.1726	-43.5011	-27.2522	-2.21169	29.4639	88.8652	-10.4931	-78.3721	62.442	22.4096	-84.8516	-83.6027	-9.07526	92.6779	-34.0824	34.0824	-317.743	1.18	10.87	8.1	23.89	21.04	25.18	9.74
1153	0.63401	-0.63401	-0.473	-0.2166	0.60457	0.08502	0.87661	-0.08408	-0.79253	0.54867	-0.19487	-0.3538	2.33297	-0.10526	-2.22771	-0.36145	-0.30515	0.6666	0.58519	-0.58519	-5.74651	38.0094	-38.0094	-28.3563	-12.9853	36.2444	5.09715	52.553	-5.04065	-47.5123	32.8932	-11.6824	-21.2107	139.862	-6.31013	-133.552	-21.6694	-18.2938	39.9632	35.0821	-35.0821	-344.505	10.86	9.23	14.3	7.73	39.06	8.8	10.02
1155	0.9833	-0.9833	-0.98436	-0.05972	0.18794	0.85613	-0.43506	0.23738	0.19768	2.11089	-0.27213	-1.83876	1.27765	0.11516	-1.39281	-0.45003	0.23928	0.21075	-0.25063	0.25063	-4.78101	56.0046	-56.0046	-56.0649	-3.40133	10.7044	48.7618	-24.7792	13.52	11.2592	120.228	-15.4996	-104.728	72.7698	6.55891	-79.3287	-25.6319	13.6282	12.0036	-14.2751	14.2751	-272.307	16	14.98	5.47	32.14	21.73	5.61	4.08
1156	0.32061	-0.32061	-0.24939	0.06217	-0.07233	0.25955	0.62522	0.28489	-0.91012	0.75586	0.97895	-1.73481	0.54384	-0.25852	-0.28532	0.24948	-0.10215	-0.14733	0.91951	-0.91951	-6.33662	26.5146	-26.5146	-20.6249	5.14186	-5.98165	21.4647	51.7066	23.5608	-75.2674	62.5098	80.96	-143.47	44.9757	-21.3798	-23.5959	20.6323	-8.44763	-12.1846	76.0445	-76.0445	-524.043	7.58	6.01	18.14	32.06	9.8	4.69	21.73
1157	0.94543	-0.94543	-1.22169	-0.57257	0.62834	1.16592	2.72971	-0.25819	-2.47152	0.47027	-0.07218	-0.39809	-0.0286	0.11832	-0.08972	1.15091	0.62484	-1.77575	-0.0909	0.0909	-6.96932	48.4321	-48.4321	-62.584	-29.3313	32.1884	59.7269	139.836	-13.2262	-126.61	24.0908	-3.69771	-20.3931	-1.46516	6.06103	-4.59587	58.9582	32.0089	-90.9671	-4.65669	4.65669	-357.02	13.84	17.47	38.06	6.35	1.52	21.42	1.33
1160	0.17903	-0.17903	-1.28939	-0.31123	1.01043	0.59019	0.80933	-0.21088	-0.59845	0.83526	-0.22126	-0.614	1.85818	0.31636	-2.17454	1.58339	0.01662	-1.60001	-0.10253	0.10253	-0.6077	9.68753	-9.68753	-69.7715	-16.8415	54.6765	31.9365	43.7947	-11.4114	-32.3833	45.198	-11.973	-33.225	100.55	17.1189	-117.669	85.6805	0.899472	-86.58	-5.54808	5.54808	-32.8838	2.77	17.78	10.88	11.2	31.17	24.61	1.59
1161	0.75619	-0.75619	-0.8356	-0.29486	0.38727	0.74319	0.45633	-0.03188	-0.42445	0.47695	-0.06905	-0.4079	0.71186	0.10175	-0.81361	0.53985	0.06305	-0.6029	0.25279	-0.25279	7.52312	65.9146	-65.9146	-72.8361	-25.7016	33.7567	64.781	39.7771	-2.77905	-36.9981	41.5739	-6.01859	-35.5553	62.0502	8.8692	-70.9194	47.0569	5.49571	-52.5526	22.0351	-22.0351	655.766	18.83	19.66	10.97	11.02	19	14.23	6.3
1162	0.11136	-0.11136	-0.94101	-0.35411	-0.03713	1.33225	0.76478	0.71746	-1.48223	0.80154	-0.27853	-0.52302	0.12223	-0.395	0.27277	-0.63329	0.03068	0.60261	0.24716	-0.24716	0.11476	9.20819	-9.20819	-77.8102	-29.281	-3.07026	110.162	63.2378	59.3251	-122.563	66.278	-23.0308	-43.2472	10.1071	-32.6617	22.5546	-52.3656	2.53662	49.829	20.4375	-20.4375	9.48958	2.63	26.85	26.54	15.65	7.89	14.6	5.84
1164	0.70044	-0.70044	-0.81005	-0.2354	0.17592	0.86953	2.42845	-0.10687	-2.32158	0.18152	-0.03754	-0.14397	1.01146	0.00662	-1.01807	0.02309	-0.549	0.5259	0.22708	-0.22708	-1.014	41.8548	-41.8548	-48.404	-14.0664	10.512	51.9584	145.111	-6.38569	-138.725	10.8465	-2.24343	-8.60302	60.4392	0.395481	-60.8347	1.3798	-32.805	31.4252	13.5692	-13.5692	-60.5912	11.96	14.34	40.55	2.78	17.32	9.18	3.88
1165	-0.04738	0.04738	-0.29431	0.19825	0.32004	-0.22398	0.43916	-0.2614	-0.17776	0.8317	0.08008	-0.91178	1.51171	0.57216	-2.08387	0.34181	0.33911	-0.68092	0.27241	-0.27241	-5.05807	-3.98843	3.98843	-24.7729	16.6874	26.9383	-18.8529	36.9648	-22.0025	-14.9623	70.0058	6.74053	-76.7463	127.244	48.1602	-175.404	28.7708	28.5439	-57.3147	22.9297	-22.9297	-425.749	1.14	7.39	8.42	20.96	43.24	12.3	6.55
1166	0.47473	-0.47473	-1.01482	-0.02552	0.45139	0.58895	0.579	-0.67647	0.09747	0.53589	-0.28994	-0.24595	-0.47505	0.39173	0.08333	0.00703	-0.269	0.26197	-0.13009	0.13009	-5.68934	52.8109	-52.8109	-112.893	-2.83866	50.2144	65.5175	64.4104	-75.2536	10.8432	59.6145	-32.2539	-27.3606	-52.8469	43.5774	9.26942	0.781928	-29.9245	29.1426	-14.4719	14.4719	-632.906	15.09	25.49	19.95	13.12	13.77	8.44	4.13
1169	1.82487	-1.82487	-1.91139	-0.08449	0.98607	1.00981	-0.02741	-0.35806	0.38547	0.52268	0.43156	-0.95424	0.95391	0.0227	-0.9766	-0.10444	-0.05616	0.1606	0.21024	-0.21024	-5.19767	111.98	-111.98	-117.29	-5.18469	60.5091	61.9655	-1.68188	-21.9719	23.6538	32.0733	26.4823	-58.5556	58.5351	1.39275	-59.9279	-6.40861	-3.44623	9.85484	12.9013	-12.9013	-318.948	31.99	25.61	6.52	12.95	16.92	2.32	3.69
1170	0.47644	-0.47644	-2.0074	-0.52939	0.93495	1.60185	1.00978	0.52564	-1.53542	0.61308	0.07628	-0.68936	1.19697	1.06887	-2.26583	0.68673	0.26909	-0.95582	-0.50399	0.50399	-6.07144	22.964	-22.964	-96.755	-25.5162	45.0636	77.2077	48.6703	25.3353	-74.0056	29.5498	3.67665	-33.2265	57.6928	51.5184	-109.211	33.0997	12.9698	-46.0695	-24.2919	24.2919	-292.638	6.56	24.85	17.53	8.97	23.84	11.31	6.94
1171	0.32711	-0.32711	0.41874	-0.21777	-0.05514	-0.14582	-0.63295	0.57304	0.05991	0.3231	0.63447	-0.95758	0.21596	0.2355	-0.45146	0.32971	1.07728	-1.40699	0.16284	-0.16284	-5.96387	30.185	-30.185	38.6409	-20.096	-5.08867	-13.4562	-58.408	52.8796	5.52834	29.8156	58.5488	-88.3643	19.9287	21.7319	-41.6606	30.4256	99.4103	-129.836	15.0269	-15.0269	-550.34	8.62	8.39	15.9	20.99	9.06	32.75	4.29
1176	0.92055	-0.92055	-2.26105	-0.281	0.46809	2.07395	1.72835	0.76915	-2.4975	0.39571	-0.07505	-0.32066	1.78546	0.11077	-1.89623	1.01097	0.4287	-1.43968	-0.13575	0.13575	-5.31992	36.7753	-36.7753	-90.3275	-11.2257	18.7	82.8533	69.0467	30.727	-99.7737	15.8084	-2.99832	-12.81	71.3283	4.42507	-75.7533	40.3877	17.1265	-57.5142	-5.42318	5.42318	-212.528	10.51	24.74	24.12	4.09	21.01	13.99	1.55
1177	0.48202	-0.48202	0.00249	-0.30709	0.38441	-0.07981	2.23724	-0.56069	-1.67655	-0.80349	0.07308	0.73041	-0.2076	0.35734	-0.14974	0.12212	-0.58217	0.46005	0.99006	-0.99006	-6.82244	31.5621	-31.5621	0.16327	-20.108	25.1709	-5.22613	146.491	-36.7133	-109.778	-52.6116	4.78541	47.8262	-13.5935	23.3982	-9.80467	7.99627	-38.1195	30.1232	64.8276	-64.8276	-446.724	9.02	6.47	36.61	14.35	5.28	9.75	18.52
1179	0.25326	-0.25326	-1.08542	-0.73029	0.73656	1.07915	2.61095	0.28781	-2.89876	-0.34192	0.11511	0.22681	1.88181	0.45926	-2.34107	0.90007	-0.06263	-0.83744	0.4312	-0.4312	-6.4277	11.3843	-11.3843	-48.7913	-32.8277	33.1097	48.5093	117.366	12.9376	-130.304	-15.3699	5.17437	10.1955	84.5903	20.6445	-105.235	40.4595	-2.81533	-37.6442	19.3833	-19.3833	-288.935	3.25	13.9	35.38	3.65	27.12	11.16	5.54
1181	0.78165	-0.78165	-1.28755	-0.72162	0.65315	1.35603	3.5806	-0.29064	-3.28996	0.0701	-0.03645	-0.03365	0.19843	0.56675	-0.76518	0.54508	0.04306	-0.58814	0.0299	-0.0299	-7.13465	39.9122	-39.9122	-65.7446	-36.8473	33.351	69.2409	182.831	-14.8403	-167.991	3.57955	-1.86111	-1.71845	10.1322	28.9393	-39.0715	27.8326	2.19877	-30.0313	1.52652	-1.52652	-364.307	11.4	19.28	50.12	0.78	9.72	8.27	0.44
1182	1.28186	-1.28186	-1.20522	-0.42931	0.69993	0.9346	1.88325	-0.44629	-1.43696	0.07359	0.51468	-0.58828	-0.89409	0.34451	0.54958	0.07455	-0.1503	0.07574	0.96907	-0.96907	-6.78523	70.4621	-70.4621	-66.2492	-23.5988	38.4744	51.3737	103.519	-24.5317	-78.9876	4.04532	28.2915	-32.3368	-49.1468	18.9374	30.2094	4.09812	-8.26152	4.1634	53.2682	-53.2682	-372.975	20.13	16.8	26.07	8.66	11.34	1.77	15.22
1183	-0.58415	0.58415	-1.41323	0.29028	0.86206	0.2609	0.97321	-0.13449	-0.83872	-0.8582	0.39965	0.45855	-0.04014	0.12869	-0.08855	0.82017	-0.04229	-0.77788	1.14502	-1.14502	-7.08016	-38.2954	38.2954	-92.6486	19.03	56.5148	17.1038	63.8015	-8.8169	-54.9846	-56.262	26.2005	30.0615	-2.63163	8.43677	-5.80515	53.7683	-2.77215	-50.9961	75.0649	-75.0649	-464.16	10.94	21.31	16.97	12.33	2.03	14.97	21.45
1185	0.08188	-0.08188	-0.84129	-0.04881	0.5784	0.3117	0.45943	-0.30406	-0.15537	1.28293	-0.18768	-1.09525	0.94998	0.30529	-1.25527	0.20241	0.72522	-0.92762	0.84838	-0.84838	-0.88353	5.57565	-5.57565	-57.2864	-3.32361	39.3853	21.2247	31.2842	-20.7047	-10.5795	87.3594	-12.7799	-74.5795	64.6874	20.7882	-85.4756	13.7825	49.3825	-63.165	57.7694	-57.7694	-60.1627	1.59	13.81	7.43	23.13	21.45	16.08	16.51
1186	2.34175	-2.34175	-0.69928	-0.47172	0.45948	0.71152	-0.06164	0.34215	-0.28051	0.19235	0.11387	-0.30623	1.30089	0.28286	-1.58374	-0.01072	-0.10503	0.11575	0.21692	-0.21692	-4.47154	152.418	-152.418	-45.514	-30.7031	29.9061	46.3109	-4.01215	22.2699	-18.2578	12.5198	7.41162	-19.9314	84.6712	18.4104	-103.082	-0.698049	-6.8359	7.53395	14.1185	-14.1185	-291.04	43.55	13.12	5.79	4.64	26.82	2.05	4.03
1187	0.45919	-0.45919	-0.30994	-0.56011	0.62869	0.24136	1.67573	-1.08753	-0.58819	0.00343	-0.35527	0.35185	-0.01723	0.4276	-0.41037	-0.08537	-0.27487	0.36024	-0.01399	0.01399	-6.6193	45.4087	-45.4087	-30.6497	-55.3891	62.1706	23.8683	165.712	-107.546	-58.1663	0.338995	-35.133	34.794	-1.70429	42.2856	-40.5813	-8.44235	-27.1813	35.6237	-1.38315	1.38315	-654.581	12.97	16.79	39.04	9.99	11.84	8.97	0.4
1188	0.8781	-0.8781	-1.38547	-0.30908	0.34983	1.34472	2.22167	0.50434	-2.72601	-0.09487	0.14089	-0.04602	1.0484	-0.04304	-1.00536	0.82697	1.09133	-1.91831	0.28537	-0.28537	-6.48317	40.1641	-40.1641	-63.3711	-14.1373	16.0012	61.5072	101.619	23.0684	-124.687	-4.33922	6.44426	-2.10505	47.9537	-1.96877	-45.9849	37.8255	49.9173	-87.7428	13.0529	-13.0529	-296.538	11.48	17.84	32.33	1.54	13.42	19.67	3.73
1189	1.12268	-1.12268	-2.52108	-0.17955	0.82705	1.87358	1.38047	0.64161	-2.02207	-0.21038	-0.43473	0.64511	0.73566	0.0976	-0.83326	0.9629	-0.31706	-0.64584	0.84059	-0.84059	-6.74213	49.175	-49.175	-110.427	-7.86453	36.2258	82.0654	60.4662	28.1033	-88.5694	-9.21485	-19.0419	28.2568	32.2227	4.27505	-36.4978	42.1764	-13.8878	-28.2886	36.819	-36.819	-295.314	14.05	27.5	21.29	6.76	9.82	10.07	10.52
1191	1.44404	-1.44404	-2.79354	0.46799	0.60962	1.71593	0.69476	0.51779	-1.21255	1.3259	-0.29313	-1.03278	1.95264	0.2986	-2.25124	0.33109	0.15101	-0.4821	-0.20368	0.20368	0.41045	59.1543	-59.1543	-114.436	19.171	24.9727	70.2922	28.4606	21.2108	-49.6714	54.315	-12.0078	-42.3071	79.9888	12.2321	-92.2209	13.5629	6.18625	-19.7491	-8.34371	8.34371	16.8137	16.9	26.39	11.16	13.8	24.6	4.76	2.38
1192	-0.13985	0.13985	0.27735	-0.46751	0.28878	-0.09863	1.15283	-0.40805	-0.74477	-0.44425	0.2742	0.17005	-0.56859	0.0664	0.50218	1.38109	-0.16663	-1.21445	1.37578	-1.37578	-6.45417	-9.7213	9.7213	19.2799	-32.4986	20.0746	-6.8559	80.1378	-28.3655	-51.7723	-30.8817	19.061	11.8207	-39.5247	4.61604	34.9086	96.0048	-11.5833	-84.4215	95.636	-95.636	-448.655	2.78	7.51	18.84	7.13	10.63	25.78	27.32
1193	0.09259	-0.09259	-1.21277	-0.80205	1.28213	0.73268	1.04978	0.22099	-1.27077	0.6237	-0.41942	-0.20427	0.54861	0.50482	-1.05343	1.07376	-0.16215	-0.91161	-0.49243	0.49243	-5.79614	6.10495	-6.10495	-79.9675	-52.8856	84.5413	48.3118	69.2208	14.5715	-83.7923	41.1255	-27.656	-13.4695	36.1742	33.2868	-69.461	70.8018	-10.692	-60.1099	-32.47	32.47	-382.186	1.74	23.5	21.86	9.83	15.09	18.7	9.28
1194	2.26748	-2.26748	-1.85935	-0.13848	0.65857	1.33926	0.61112	0.12445	-0.73558	0.23431	-0.03736	-0.19694	1.06677	0.11741	-1.18417	0.0527	0.3535	-0.4062	0.1529	-0.1529	-5.65815	123.732	-123.732	-101.461	-7.55679	35.9369	73.0812	33.3479	6.79113	-40.1391	12.7857	-2.03887	-10.7468	58.2115	6.40679	-64.6183	2.87555	19.2901	-22.1657	8.34376	-8.34376	-308.755	35.35	24.93	10.5	3.36	17.55	5.92	2.38
1195	0.15036	-0.15036	-0.27019	-0.48845	0.37163	0.387	3.50099	-0.86316	-2.63783	-0.14128	-0.01868	0.15996	0.13818	0.12924	-0.26742	0.01443	0.13827	-0.1527	0.14323	-0.14323	-7.42246	12.2398	-12.2398	-21.9939	-39.7607	30.2518	31.5028	284.989	-70.2632	-214.725	-11.5003	-1.52047	13.0207	11.2483	10.5204	-21.7687	1.17423	11.2556	-12.4299	11.6596	-11.6596	-604.206	3.5	10.18	71.39	3.5	4.72	3.38	3.33
1196	1.61061	-1.61061	-2.16572	-1.2812	1.26443	2.18249	0.97786	0.60668	-1.58455	0.61554	-0.19806	-0.41747	0.64347	0.0279	-0.67137	1.48442	0.40732	-1.89174	0.29028	-0.29028	-0.45944	68.5933	-68.5933	-92.2345	-54.5642	53.8499	92.9489	41.6457	25.8376	-67.4833	26.2147	-8.43515	-17.7795	27.4043	1.18812	-28.5924	63.2191	17.3471	-80.5663	12.3624	-12.3624	-19.5669	19.6	26.45	15.59	6.28	8	20.54	3.53
1197	0.79713	-0.79713	-0.48232	0.09995	0.22574	0.15663	0.8565	-0.15444	-0.70207	0.63644	-0.30852	-0.32792	0.05798	0.17646	-0.23444	-0.39668	0.77589	-0.37921	-0.06123	0.06123	-7.03167	85.435	-85.435	-51.694	10.7124	24.1943	16.7873	91.7984	-16.5522	-75.2463	68.2127	-33.0668	-35.1459	6.21395	18.9131	-25.127	-42.5151	83.1581	-40.6431	-6.56261	6.56261	-753.643	24.41	10.84	23.86	14.77	6.29	17.95	1.88
1199	-0.51721	0.51721	0.51074	0.85426	-0.27964	-1.08536	-0.52389	-0.42478	0.94867	1.08454	-8e-05	-1.08446	0.36375	-0.11328	-0.25047	0.7951	-0.10733	-0.68777	0.31065	-0.31065	-6.22599	-38.7879	38.7879	38.3029	64.065	-20.9719	-81.396	-39.2889	-31.856	71.145	81.335	-0.006311	-81.3287	27.2797	-8.49556	-18.7841	59.6281	-8.04913	-51.5789	23.2973	-23.2973	-466.917	11.08	20.78	15.78	23.24	6.58	15.89	6.66
1201	0.73171	-0.73171	-0.22488	-0.42155	-0.11163	0.75807	3.01247	-0.7439	-2.26857	-0.29588	-0.0323	0.32818	-0.37017	0.04165	0.32852	0.43356	-0.17246	-0.2611	-0.01791	0.01791	-6.64966	51.3365	-51.3365	-15.7776	-29.5755	-7.83209	53.1853	211.353	-52.1913	-159.161	-20.7586	-2.26607	23.0247	-25.9707	2.92205	23.0487	30.4182	-12.0998	-18.3184	-1.25646	1.25646	-466.535	14.67	11.82	52.93	6.25	7	6.96	0.36
1203	0.53822	-0.53822	-0.66623	-0.39868	1.02347	0.04145	0.83258	0.12771	-0.96029	1.76969	-0.45027	-1.31942	0.92782	-0.43594	-0.49188	0.74719	-0.59164	-0.15556	0.33584	-0.33584	1.125	34.0081	-34.0081	-42.0969	-25.1913	64.6692	2.61897	52.6078	8.06945	-60.6773	111.82	-28.4508	-83.3692	58.6259	-27.5456	-31.0803	47.2125	-37.3833	-9.82923	21.2207	-21.2207	71.0845	9.72	15.25	16.18	27.88	12.82	12.09	6.06
1204	0.68277	-0.68277	-0.61101	-0.3123	0.33614	0.58717	0.22618	-0.027	-0.19918	0.52231	-0.14304	-0.37927	0.94013	0.03123	-0.97135	0.51198	-0.17775	-0.33424	0.20746	-0.20746	7.93845	67.6651	-67.6651	-60.5537	-30.9503	33.3125	58.1915	22.4154	-2.67587	-19.7395	51.7628	-14.1758	-37.587	93.1706	3.09467	-96.2652	50.7396	-17.6154	-33.1242	20.5602	-20.5602	786.734	19.33	16.96	6.02	12.76	27.06	11.98	5.87
1205	0.69174	-0.69174	-2.06892	-0.89155	1.06135	1.89912	1.61723	-0.17261	-1.44462	0.00232	-0.54381	0.5415	-0.3863	0.24874	0.13756	1.32095	-0.175	-1.14595	0.21206	-0.21206	-1.01471	37.1766	-37.1766	-111.192	-47.9153	57.0409	102.066	86.9162	-9.2767	-77.6395	0.124654	-29.2267	29.102	-20.7615	13.3684	7.39308	70.9931	-9.40521	-61.5879	11.3968	-11.3968	-54.5341	10.62	30.47	23.51	8.33	4.88	18.94	3.26
1206	0.23107	-0.23107	-0.23098	-0.18455	-0.0603	0.47583	0.33433	0.44392	-0.77825	0.19784	0.11905	-0.31688	2.84904	-0.57985	-2.26919	-0.01279	0.23491	-0.22212	0.12435	-0.12435	-5.43279	18.5283	-18.5283	-18.5209	-14.7983	-4.83552	38.1547	26.8087	35.5955	-62.4042	15.8636	9.54576	-25.4093	228.451	-46.4957	-181.955	-1.02566	18.8365	-17.8108	9.97121	-9.97121	-435.628	5.29	8.1	14	5.9	58.63	5.24	2.85
1207	1.66525	-1.66525	-2.29566	-0.51226	0.81721	1.99072	1.57895	0.02913	-1.60808	-0.8052	0.02341	0.78179	0.30858	-0.22615	-0.08243	0.42697	0.19666	-0.62363	0.47858	-0.47858	2.21502	78.0584	-78.0584	-107.609	-24.012	38.3063	93.3143	74.0129	1.36543	-75.3783	-37.7436	1.09754	36.646	14.4646	-10.6007	-3.86395	20.0142	9.21835	-29.2326	22.4336	-22.4336	103.829	22.3	28.7	21.34	10.63	3.58	7.04	6.41
1208	-0.01688	0.01688	-0.46613	-0.2714	0.39252	0.34502	2.4338	0.08863	-2.52243	0.55765	0.33315	-0.8908	1.10107	0.36269	-1.46376	1.05393	0.56148	-1.61541	0.5554	-0.5554	-6.42391	-0.866314	0.866314	-23.9182	-13.9262	20.141	17.7034	124.883	4.54779	-129.43	28.614	17.0944	-45.7084	56.4981	18.6102	-75.1083	54.0789	28.8107	-82.8897	28.4988	-28.4988	-329.623	0.25	6.29	36.33	10.62	18.8	19.57	8.14
1209	0.47181	-0.47181	-0.21346	0.34827	0.07639	-0.2112	1.4427	-0.21681	-1.22589	0.39346	0.06817	-0.46163	0.83188	0.49061	-1.32249	-0.20356	0.02222	0.18133	1.06851	-1.06851	-6.16541	34.0294	-34.0294	-15.3959	25.1191	5.50959	-15.2327	104.056	-15.6376	-88.4181	28.3786	4.91652	-33.2951	59.9998	35.3853	-95.3851	-14.6817	1.60292	13.0787	77.0667	-77.0667	-444.684	9.72	5.79	27.5	8.81	22.2	3.97	22.02
1210	2.02346	-2.02346	-1.34479	-0.17453	0.63916	0.88017	1.55497	0.55476	-2.10973	0.44819	0.09502	-0.54321	1.17664	0.33975	-1.51639	0.22707	0.16626	-0.39333	-0.1448	0.1448	-5.73753	97.476	-97.476	-64.7826	-8.40764	30.7901	42.4001	74.9074	26.7243	-101.632	21.5908	4.57717	-26.168	56.682	16.367	-73.049	10.9384	8.00926	-18.9477	-6.97521	6.97521	-276.394	27.85	15.31	25.22	6.82	18.53	4.27	1.99
1211	-1.97009	1.97009	0.55137	-0.38793	0.11401	-0.27745	0.64705	-0.75715	0.1101	0.36935	-0.28808	-0.08127	-0.40749	0.26328	0.14421	0.13031	-0.11566	-0.01465	0.39754	-0.39754	-7.19485	-159.375	159.375	44.6041	-31.3822	9.2231	-22.445	52.3448	-61.2515	8.90669	29.8795	-23.3046	-6.57492	-32.9652	21.299	11.6662	10.5417	-9.35678	-1.1849	32.1601	-32.1601	-582.045	45.54	10.86	16.23	7.6	7.75	2.84	9.19
1212	1.56148	-1.56148	-2.45797	-0.34353	1.18124	1.62027	1.40737	0.30564	-1.71302	0.48493	0.43609	-0.92102	1.45705	0.61889	-2.07594	0.14571	0.25837	-0.40408	0.5303	-0.5303	-5.39301	64.3582	-64.3582	-101.308	-14.1592	48.6861	66.7814	58.0067	12.5975	-70.6042	19.987	17.9742	-37.9612	60.0543	25.5084	-85.5627	6.00553	10.6489	-16.6545	21.8571	-21.8571	-222.28	18.39	24.01	18.37	8.28	20.8	3.9	6.24
1214	-0.02994	0.02994	-1.10458	-0.50065	0.93188	0.67335	1.00091	-0.38603	-0.61488	-0.47765	-0.07607	0.55372	-0.02969	1.1372	-1.10751	1.45965	0.62118	-2.08083	0.4917	-0.4917	-6.38744	-1.8205	1.8205	-67.1647	-30.4424	56.6636	40.9435	60.8609	-23.4728	-37.388	-29.0441	-4.62538	33.6695	-1.80507	69.1479	-67.3428	88.755	37.771	-126.526	29.8983	-29.8983	-388.392	0.52	17.69	14.04	8.96	19.5	30.75	8.54
1215	0.21947	-0.21947	-1.09787	-0.67999	0.60382	1.17403	1.2091	0.12853	-1.33763	-1.09429	-0.01938	1.11367	1.98091	0.13484	-2.11575	1.06546	-0.29716	-0.7683	0.26245	-0.26245	1.48835	11.0359	-11.0359	-55.2053	-34.1927	30.3628	59.0351	60.7986	6.46319	-67.2617	-55.0258	-0.974344	56.0001	99.6085	6.78049	-106.389	53.576	-14.9426	-38.6334	13.1973	-13.1973	74.8406	3.15	16.32	18.29	15.86	29.43	13.17	3.77
1216	1.63735	-1.63735	-1.24182	-0.19314	0.31961	1.11535	0.82218	1.19664	-2.01882	0.62023	-0.15569	-0.46454	1.68463	-0.04115	-1.64348	0.6366	-0.17321	-0.46338	0.53166	-0.53166	-5.6145	74.3118	-74.3118	-56.3603	-8.76567	14.5056	50.6204	37.3148	54.31	-91.6248	28.1492	-7.06611	-21.0831	76.4573	-1.86766	-74.5897	28.8921	-7.86137	-21.0307	24.1294	-24.1294	-254.816	21.23	15.28	20.85	7.03	21.58	7.13	6.89
1218	0.89013	-0.89013	-1.40092	0.05523	0.61947	0.72623	0.08897	0.30882	-0.39778	1.29697	-0.42076	-0.87622	2.58279	-0.14504	-2.43775	0.999	-0.1912	-0.8078	0.07232	-0.07232	-4.55681	45.2855	-45.2855	-71.272	2.80984	31.5154	36.9468	4.52614	15.7112	-20.2373	65.9836	-21.4061	-44.5776	131.4	-7.37898	-124.021	50.8245	-9.72749	-41.097	3.67941	-3.67941	-231.828	12.94	15.46	5.14	15.79	36.49	13.13	1.05
1219	0.03756	-0.03756	-0.77169	-0.5827	0.55433	0.80005	3.29832	-0.58789	-2.71043	-0.26592	0.21617	0.04975	0.36799	0.14391	-0.5119	0.279	0.24111	-0.52011	0.31286	-0.31286	-6.64656	2.51807	-2.51807	-51.7294	-39.0608	37.1593	53.6309	221.1	-39.4084	-181.692	-17.8257	14.4907	3.33498	24.6681	9.64679	-34.3149	18.7026	16.1628	-34.8654	20.9722	-20.9722	-445.547	0.72	15.05	57.54	4.62	8.43	7.65	5.99
1220	0.91868	-0.91868	-1.35787	-0.92831	0.59092	1.69525	0.91278	-0.02593	-0.88685	1.15161	-0.72794	-0.42367	-0.82977	-0.17399	1.00375	-0.1921	0.252	-0.0599	0.22054	-0.22054	-5.90405	56.968	-56.968	-84.2024	-57.565	36.6437	105.124	56.6024	-1.60813	-54.9942	71.4122	-45.1399	-26.2723	-51.4545	-10.7891	62.2436	-11.9122	15.6268	-3.71461	13.6761	-13.6761	-366.115	16.28	27.05	15.94	16.65	16.24	3.93	3.91
1221	-0.5833	0.5833	0.26994	0.04023	-0.42103	0.11086	1.72809	-0.54034	-1.18775	0.72511	0.19428	-0.91939	1.50631	0.53967	-2.04598	-0.3545	0.32376	0.03074	0.52788	-0.52788	-6.12509	-34.8856	34.8856	16.1444	2.40592	-25.1808	6.63051	103.353	-32.3165	-71.0362	43.3669	11.6195	-54.9865	90.0886	32.2764	-122.365	-21.2017	19.3632	1.83851	31.5714	-31.5714	-366.326	9.97	5.9	24.91	14.05	30.35	5.79	9.02
1223	0.4905	-0.4905	-0.39684	0.99536	0.1208	-0.71932	0.40113	-0.24895	-0.15218	0.05339	0.36466	-0.41806	0.49608	0.31544	-0.81153	-0.03166	-0.37156	0.40321	0.10218	-0.10218	-6.08259	53.5212	-53.5212	-43.302	108.609	13.1816	-78.4889	43.7692	-27.1643	-16.6049	5.82612	39.7905	-45.6166	54.1303	34.4199	-88.5502	-3.45441	-40.5426	43.997	11.1494	-11.1494	-663.706	15.29	26.73	10.13	12.2	20.38	12.08	3.19
1224	1.36124	-1.36124	-2.2267	-0.60019	0.82404	2.00285	0.75966	0.27666	-1.03632	0.57896	0.11869	-0.69765	0.60768	-0.49299	-0.11469	0.83153	0.34074	-1.17227	0.63073	-0.63073	-5.47397	66.2148	-66.2148	-108.313	-29.1952	40.0837	97.4249	36.9521	13.4574	-50.4096	28.1623	5.77347	-33.9358	29.5594	-23.9804	-5.57901	40.4483	16.5745	-57.0228	30.6807	-30.6807	-266.27	18.92	29.39	12.48	8.87	7.65	13.92	8.77
1225	0.59038	-0.59038	-1.85499	0.71829	0.23589	0.90081	1.7594	0.20719	-1.96658	-0.51419	0.63399	-0.1198	1.02914	0.25902	-1.28817	1.51435	-0.22959	-1.28476	0.36086	-0.36086	-0.93224	28.2117	-28.2117	-88.6412	34.3237	11.2719	43.0456	84.0732	9.9005	-93.9737	-24.5707	30.2953	-5.72461	49.1779	12.3775	-61.5554	72.3636	-10.9711	-61.3926	17.2437	-17.2437	-44.5472	8.06	18.81	25.44	7.84	15.82	19.11	4.93
1226	-0.03357	0.03357	-2.13072	-1.32268	0.82788	2.62551	1.95059	-0.22038	-1.73021	-0.04007	-0.29936	0.33943	-0.09884	0.3199	-0.22106	1.94526	0.1304	-2.07566	0.448	-0.448	-5.73848	-1.60948	1.60948	-102.152	-63.4125	39.6908	125.874	93.5161	-10.5656	-82.9506	-1.92092	-14.3522	16.2731	-4.73873	15.3367	-10.598	93.2604	6.2516	-99.512	21.4783	-21.4783	-275.117	0.46	32.58	25.21	4.38	3.7	27.54	6.14
1227	2.22543	-2.22543	-1.25117	-0.15734	0.6663	0.74222	1.40517	0.31093	-1.71611	-0.28676	0.06938	0.21738	1.4193	-0.01704	-1.40226	0.27775	0.42754	-0.70529	0.49081	-0.49081	-6.30864	103.814	-103.814	-58.366	-7.33989	31.082	34.6239	65.55	14.5047	-80.0547	-13.3768	3.23641	10.1404	66.2088	-0.794988	-65.4138	12.9565	19.9444	-32.9009	22.8958	-22.8958	-294.292	29.66	13.28	20.8	3.36	18.8	7.55	6.54
1228	0.30458	-0.30458	-0.2067	-0.89233	0.40169	0.69733	0.25039	0.0466	-0.29699	-0.19532	-0.44586	0.64118	0.20137	-0.43871	0.23734	2.40971	-0.32243	-2.08728	0.30524	-0.30524	-5.2569	22.17	-22.17	-15.0453	-64.9524	29.2391	50.7586	18.2255	3.39224	-21.6178	-14.2171	-32.4542	46.6713	14.6574	-31.9332	17.2758	175.402	-23.4697	-151.932	22.2183	-22.2183	-382.648	6.33	16.53	5.69	11.3	7.03	46.76	6.35
1229	0.85212	-0.85212	-1.98855	-0.47073	0.74705	1.71222	2.34196	-0.46907	-1.87289	0.71678	-0.34085	-0.37593	0.42885	-0.03638	-0.39247	0.17586	0.87955	-1.05541	0.09797	-0.09797	-7.37234	43.6511	-43.6511	-101.866	-24.1138	38.269	87.7113	119.97	-24.029	-95.9415	36.7181	-17.4606	-19.2576	21.9685	-1.86358	-20.1049	9.00858	45.0565	-54.065	5.0188	-5.0188	-377.659	12.47	27.08	30.84	8	6.01	14.16	1.43
1230	0.73444	-0.73444	-0.77633	-0.34994	0.3698	0.75647	0.37995	-0.09255	-0.28741	0.40019	-0.13919	-0.26099	0.9094	-0.00281	-0.9066	0.73359	-0.09345	-0.64014	0.15276	-0.15276	7.75941	65.6966	-65.6966	-69.4438	-31.3029	33.0792	67.6675	33.9875	-8.27863	-25.7089	35.7972	-12.4511	-23.3462	81.3476	-0.251144	-81.0965	65.6208	-8.35934	-57.2614	13.6647	-13.6647	694.091	18.77	19.59	8.53	8.45	23.21	17.55	3.9
1232	0.48685	-0.48685	-1.22089	-1.1693	1.20548	1.18471	1.83136	0.36197	-2.19333	-0.50976	-0.33812	0.84788	0.33574	0.90143	-1.23717	0.15693	-0.07167	-0.08526	-0.48357	0.48357	-6.68781	28.0944	-28.0944	-70.4534	-67.4764	69.564	68.3658	105.681	20.8883	-126.57	-29.4164	-19.5119	48.9282	19.3742	52.0188	-71.393	9.05603	-4.13603	-4.92	-27.9052	27.9052	-385.931	8.03	20	33.18	11.19	17.63	2	7.97
1233	0.22726	-0.22726	-1.61811	-0.9321	0.55275	1.99745	1.36567	0.84224	-2.20791	-0.03914	0.3838	-0.34466	1.19643	-0.26697	-0.92947	1.82152	0.04124	-1.86275	0.56942	-0.56942	-6.07232	10.3831	-10.3831	-73.9289	-42.5863	25.2545	91.2606	62.3955	38.4807	-100.876	-1.78817	17.5353	-15.7471	54.6632	-12.1973	-42.4659	83.2224	1.88409	-85.1065	26.016	-26.016	-277.435	2.97	23.6	23.32	4.75	13.88	24.05	7.43
1234	0.43111	-0.43111	-0.42277	-0.13689	0.23429	0.32537	2.97114	-0.33409	-2.63705	0.63537	0.12066	-0.75603	0.67059	0.36266	-1.03325	0.60386	0.40711	-1.01097	0.15133	-0.15133	-6.57919	24.6726	-24.6726	-24.1952	-7.83429	13.4083	18.6212	170.039	-19.1199	-150.919	36.3623	6.90561	-43.2679	38.3781	20.7553	-59.1334	34.5592	23.2988	-57.858	8.66057	-8.66057	-376.528	7.05	6.12	45.85	11.38	13.93	13.2	2.47
1236	0.72867	-0.72867	-0.59047	-0.33758	0.32511	0.60294	0.45708	-0.13145	-0.32563	0.73205	-0.10234	-0.62971	0.82987	-0.02655	-0.80332	0.52613	-0.0447	-0.48143	0.19044	-0.19044	7.85186	65.2522	-65.2522	-52.877	-30.2303	29.114	53.9933	40.9314	-11.7712	-29.1602	65.5549	-9.16466	-56.3902	74.3149	-2.37762	-71.9373	47.1151	-4.00285	-43.1122	17.0544	-17.0544	703.136	18.64	15.27	10.01	17.42	20.89	12.89	4.87
1246	1.61041	-1.61041	-0.86104	-0.05036	-0.00485	0.91626	1.62626	0.48755	-2.11381	0.53431	0.08698	-0.6213	1.75396	0.05018	-1.80414	-0.118	0.52163	-0.40362	-0.22566	0.22566	-5.64205	76.022	-76.022	-40.6467	-2.37753	-0.229047	43.2532	76.7701	23.0153	-99.7854	25.223	4.10625	-29.3292	82.7982	2.36901	-85.1672	-5.57052	24.6242	-19.0537	-10.6526	10.6526	-266.341	21.72	11.99	25.22	7.79	24	6.24	3.04
1253	-0.11472	0.11472	-0.59615	-0.07169	-0.31027	0.97812	0.05412	-0.3438	0.28968	-0.34636	0.28392	0.06244	0.68064	0.1016	-0.78224	-0.30085	0.18374	0.11711	0.0928	-0.0928	-5.77306	-15.4412	15.4412	-80.2432	-9.6495	-41.7631	131.656	7.28504	-46.2761	38.991	-46.6205	38.216	8.40459	91.6152	13.676	-105.291	-40.4954	24.7323	15.7632	12.4905	-12.4905	-777.061	4.41	30.27	12.18	12.12	28.13	9.32	3.57
1254	0.97799	-0.97799	-1.1019	-0.05608	0.64625	0.51172	0.32511	-0.65235	0.32724	0.41635	0.06983	-0.48617	-0.95427	0.80485	0.14942	-0.1064	0.38065	-0.27425	0.65652	-0.65652	1.76872	73.5068	-73.5068	-82.82	-4.21494	48.5731	38.4618	24.4354	-49.0314	24.5961	31.2931	5.24836	-36.5415	-71.7245	60.4937	11.2307	-7.99709	28.6098	-20.6127	49.3452	-49.3452	132.939	21	18.77	10.52	9.69	18.89	7.03	14.1
1257	1.01082	-1.01082	-0.70891	-0.07116	0.24717	0.5329	-0.08409	0.04664	0.03744	2.10333	-0.67876	-1.42457	0.03736	0.04694	-0.0843	0.07175	0.26047	-0.33222	0.49941	-0.49941	-5.07433	81.8491	-81.8491	-57.403	-5.7618	20.0139	43.1509	-6.80874	3.77698	3.03176	170.313	-54.961	-115.352	3.02546	3.80091	-6.82637	5.80999	21.091	-26.901	40.4391	-40.4391	-410.884	23.39	14.36	1.51	40.81	1.52	6.86	11.55
1259	0.62434	-0.62434	-0.66833	-0.18713	0.00262	0.85284	0.66168	0.68235	-1.34403	-1.1968	-0.12965	1.32645	-0.67969	0.38866	0.29103	1.3372	0.52097	-1.85817	0.89013	-0.89013	-7.31891	32.7037	-32.7037	-35.0082	-9.80211	0.137281	44.673	34.6601	35.7425	-70.4027	-62.6905	-6.79121	69.4817	-35.6033	20.3586	15.2447	70.0447	27.2895	-97.3342	46.6266	-46.6266	-383.377	9.34	11.38	15.16	18.88	7.99	23.91	13.32
1260	0.62884	-0.62884	-0.8647	0.05642	0.26461	0.54366	0.79174	0.29421	-1.08595	-0.22907	0.10463	0.12445	-0.45202	-0.35648	0.8085	2.17049	0.10392	-2.27441	0.59356	-0.59356	-6.4832	37.3366	-37.3366	-51.34	3.34989	15.711	32.2791	47.0084	17.468	-64.4764	-13.6007	6.212	7.38874	-26.8381	-21.1653	48.0034	128.869	6.16999	-135.039	35.2416	-35.2416	-384.93	10.67	11.95	15.93	3	10.69	37.7	10.07
1262	-0.27914	0.27914	-0.12418	0.27778	0.17515	-0.32875	0.4325	-0.37379	-0.05871	-0.06869	-0.24527	0.31397	0.01283	-0.0432	0.03037	-0.44255	0.03223	0.41032	-0.28231	0.28231	-6.91566	-48.5891	48.5891	-21.6162	48.3537	30.4881	-57.2256	75.2841	-65.0646	-10.2194	-11.9577	-42.6948	54.6524	2.23324	-7.52004	5.2868	-77.0342	5.61029	71.4239	-49.1408	49.1408	-1203.8	13.88	15.08	20.05	13.91	1.83	21.21	14.04
1264	2.01788	-2.01788	-2.08512	-0.56588	0.6659	1.9851	1.98238	0.33132	-2.3137	0.33758	-0.07803	-0.25954	0.22406	0.64201	-0.86607	0.36411	0.14694	-0.51105	-0.06681	0.06681	-5.90676	91.0357	-91.0357	-94.0692	-25.5296	30.0418	89.557	89.4343	14.9474	-104.382	15.2296	-3.52041	-11.7092	10.1082	28.9641	-39.0723	16.4269	6.62897	-23.0558	-3.01429	3.01429	-266.481	26.01	26.23	27.69	3.85	9.72	5.64	0.86
1268	1.8196	-1.8196	0.24456	-0.3543	-0.204	0.31374	0.75581	0.07066	-0.82647	0.85901	0.1827	-1.04171	0.20159	-0.19727	-0.00432	-0.26981	0.37304	-0.10323	0.07615	-0.07615	-6.62431	141.772	-141.772	19.0547	-27.6051	-15.8947	24.4451	58.8881	5.50572	-64.3938	66.9289	14.2352	-81.1641	15.7065	-15.3703	-0.336245	-21.0218	29.0651	-8.04325	5.93337	-5.93337	-516.128	40.51	7.44	17.61	21.16	4.44	7.16	1.7
1270	1.01325	-1.01325	-1.63828	-0.09911	0.56825	1.16915	3.04779	-0.0966	-2.95119	-0.27796	-0.1249	0.40286	0.90046	0.63403	-1.53449	-0.38117	0.28841	0.09277	0.24869	-0.24869	-6.56726	46.9234	-46.9234	-75.8684	-4.58988	26.3156	54.1427	141.142	-4.47331	-136.669	-12.8721	-5.78417	18.6562	41.7	29.3617	-71.0617	-17.652	13.356	4.29601	11.5167	-11.5167	-304.127	13.41	18.57	39.69	4.5	16.11	4.43	3.29
1272	0.21934	-0.21934	0.09251	0.46624	-0.11349	-0.44526	0.84195	-0.27668	-0.56526	1.71493	-0.36715	-1.34778	0.20522	0.19014	-0.39536	-1.1426	0.06295	1.07965	-0.54221	0.54221	-6.50955	15.784	-15.784	6.6574	33.5516	-8.16731	-32.0417	60.5883	-19.9106	-40.6777	123.41	-26.4207	-96.9894	14.7679	13.6832	-28.4511	-82.2238	4.52972	77.6941	-39.0183	39.0183	-468.442	4.51	9.37	14.47	31.49	6.17	22.85	11.15
1273	0.17737	-0.17737	-1.90471	0.0778	0.65897	1.16795	2.53662	0.52578	-3.0624	-0.47486	-0.30257	0.77743	1.59857	0.53477	-2.13335	0.90638	-0.05156	-0.85482	0.34585	-0.34585	-6.59665	7.54143	-7.54143	-80.985	3.30796	28.0181	49.659	107.853	22.3553	-130.208	-20.1901	-12.865	33.0551	67.9685	22.7377	-90.7062	38.5376	-2.19219	-36.3454	14.7048	-14.7048	-280.478	2.15	18.66	34.01	7.61	22.67	10.7	4.2
1274	0.23683	-0.23683	0.47139	-0.36626	-0.94551	0.84039	0.39546	0.14378	-0.53924	0.01574	-0.4324	0.41666	0.40817	-0.37823	-0.02994	0.1402	0.4114	-0.5516	-0.31372	0.31372	-5.82811	25.8217	-25.8217	51.3961	-39.9344	-103.091	91.6292	43.1178	15.6763	-58.7941	1.71623	-47.1454	45.4292	44.5034	-41.239	-3.26432	15.2859	44.8558	-60.1417	-34.205	34.205	-635.451	7.38	27.82	14.56	13.22	12.25	15	9.77
1275	0.3773	-0.3773	-1.28724	0.04256	0.20478	1.0399	1.52743	-0.66895	-0.85849	-0.24645	-0.43453	0.68098	-0.79179	0.10183	0.68996	-0.40709	0.62597	-0.21888	0.24808	-0.24808	-7.77562	27.5286	-27.5286	-93.9184	3.10511	14.9409	75.8724	111.443	-48.807	-62.6363	-17.9814	-31.7036	49.685	-57.7698	7.4297	50.3401	-29.7016	45.6716	-15.9699	18.1002	-18.1002	-567.318	7.87	24.26	24.87	11.63	15.44	10.77	5.17
1276	0.99774	-0.99774	-0.99443	-0.50934	0.73589	0.76789	0.02971	0.01333	-0.04304	0.43315	0.18791	-0.62106	1.3359	0.05792	-1.39382	0.86544	-0.1333	-0.73215	0.56845	-0.56845	6.08798	67.4868	-67.4868	-67.2632	-34.4516	49.7751	51.9396	2.0097	0.901428	-2.91113	29.2982	12.7099	-42.0081	90.3597	3.91775	-94.2774	58.5383	-9.01621	-49.5221	38.4495	-38.4495	411.789	19.28	17.03	0.7	10.19	26.38	15.44	10.99
1277	0.58982	-0.58982	-1.28702	-1.29025	1.06199	1.51528	1.44641	0.02085	-1.46726	-0.48144	-0.14857	0.63001	1.76168	0.13556	-1.89724	1.70173	-0.20384	-1.49789	0.3913	-0.3913	-4.77311	26.3793	-26.3793	-57.5611	-57.7055	47.4967	67.7699	64.6896	0.932464	-65.6221	-21.532	-6.64456	28.1766	78.7901	6.06268	-84.8528	76.109	-9.11676	-66.9922	17.5009	-17.5009	-213.474	7.54	17.93	18.62	7.1	23.38	20.44	5
1278	0.46677	-0.46677	-2.01552	-0.75981	0.75814	2.01719	1.71215	0.16102	-1.87317	0.79944	0.08068	-0.88011	2.21012	0.09393	-2.30405	0.69197	-0.32002	-0.37195	0.60137	-0.60137	4.63465	19.2066	-19.2066	-82.9335	-31.2645	31.1956	83.0023	70.4507	6.62548	-77.0762	32.8948	3.31976	-36.2146	90.941	3.86497	-94.806	28.4729	-13.1679	-15.305	24.7448	-24.7448	190.704	5.49	23.71	21.08	9.87	26.54	6.25	7.07
1279	0.02493	-0.02493	-0.28685	-0.15274	0.07541	0.36418	1.36345	0.71653	-2.07999	-0.13691	-0.17454	0.31145	0.11885	-0.17316	0.0543	-1.70963	0.65187	1.05776	0.2563	-0.2563	-9.02463	2.12772	-2.12772	-24.4803	-13.0351	6.43541	31.08	116.359	61.15	-177.509	-11.684	-14.8955	26.5795	10.1433	-14.7776	4.63437	-145.903	55.632	90.2709	21.8731	-21.8731	-770.176	0.61	7.94	41.98	5.92	3.56	33.74	6.25
1281	-0.09914	0.09914	0.45322	-0.2604	0.07562	-0.26843	-0.41647	-0.52068	0.93715	0.62632	-0.24122	-0.3851	1.38622	0.17873	-1.56495	0.01308	0.06499	-0.07807	-0.5435	0.5435	2.45989	-9.16702	9.16702	41.9067	-24.0779	6.99198	-24.8208	-38.5089	-48.1449	86.6538	57.9128	-22.304	-35.6087	128.177	16.526	-144.703	1.20946	6.00947	-7.21893	-50.2551	50.2551	227.454	2.62	9.53	19.26	13.36	38.98	1.89	14.36
1282	0.49798	-0.49798	-1.30048	-0.84482	0.43083	1.71447	1.62794	0.20499	-1.83293	-0.2959	-0.45409	0.74999	0.05982	-0.14713	0.08731	0.90733	0.59732	-1.50465	-0.4152	0.4152	-6.63804	28.6839	-28.6839	-74.9083	-48.6621	24.8162	98.7542	93.77	11.8074	-105.577	-17.0438	-26.1558	43.1996	3.44574	-8.47502	5.02927	52.2626	34.4061	-86.6688	-23.9156	23.9156	-382.354	8.2	24.81	28.48	9.91	1.93	19.85	6.83
1283	1.50581	-1.50581	-0.96543	0.25706	0.24894	0.45943	0.69419	-0.22121	-0.47298	0.8762	-0.18288	-0.69332	2.14834	0.20893	-2.35727	-0.68747	0.14078	0.54669	-0.47067	0.47067	-4.71386	76.0825	-76.0825	-48.7789	12.988	12.578	23.213	35.0743	-11.1766	-23.8977	44.271	-9.24025	-35.0307	108.547	10.5565	-119.103	-34.7348	7.11284	27.622	-23.7812	23.7812	-238.172	21.74	10.28	8.42	11.33	32.52	8.91	6.79
1284	0.3759	-0.3759	-1.42867	-0.07163	0.53333	0.96698	1.2764	-0.08014	-1.19626	1.97341	-0.08886	-1.88455	1.12192	0.40651	-1.52843	0.50025	0.87693	-1.37718	0.08151	-0.08151	-5.06314	18.0901	-18.0901	-68.7542	-3.44734	25.6661	46.5354	61.4263	-3.85666	-57.5696	94.9699	-4.27646	-90.6935	53.9922	19.563	-73.5552	24.0745	42.2018	-66.2763	3.92264	-3.92264	-243.662	5.17	16.47	17	26.52	18.22	15.5	1.12
1286	1.21769	-1.21769	-1.3108	-0.6593	1.00147	0.96863	-0.04007	0.76239	-0.72232	1.32102	-0.00897	-1.31205	0.58575	0.25592	-0.84168	0.68835	0.14433	-0.83268	0.13538	-0.13538	-5.70214	70.5346	-70.5346	-75.9279	-38.1897	58.0098	56.1078	-2.3212	44.1615	-41.8403	76.5197	-0.519523	-76.0001	33.9297	14.8241	-48.7538	39.8722	8.36028	-48.2325	7.84163	-7.84163	-330.295	20.15	19.13	12.29	21.79	11.81	12.59	2.24
1287	1.17465	-1.17465	-1.51159	-0.6762	0.82799	1.35981	2.51509	0.27296	-2.78805	0.39521	0.26983	-0.66504	1.34884	0.06593	-1.41476	0.67686	-0.28054	-0.39632	0.55678	-0.55678	-5.95627	49.7299	-49.7299	-63.9946	-28.6276	35.0535	57.5686	106.479	11.5561	-118.035	16.7315	11.4237	-28.1551	57.1042	2.79108	-59.8953	28.6556	-11.8771	-16.7784	23.5717	-23.5717	-252.164	14.21	17.37	32.07	6.41	16.71	6.49	6.73
1292	2.19416	-2.19416	-1.88434	-0.24354	0.69267	1.43521	0.48265	0.40833	-0.89099	1.43548	-0.0659	-1.36958	1.24123	0.10651	-1.34774	0.09046	0.13197	-0.22244	0.32545	-0.32545	-4.39625	99.2138	-99.2138	-85.2043	-11.0121	31.3204	64.8961	21.8242	18.4636	-40.2878	64.9084	-2.98003	-61.9284	56.125	4.81586	-60.9408	4.0905	5.96744	-10.0579	14.716	-14.716	-198.786	28.35	21.44	8.87	18.12	16.72	2.29	4.2
[truncated: 21 more columns]
